# Supplementary material for: (E)-3-Bromo-N′-(5-bromo-2-hydroxy­benzyl­idene)benzohydrazide
Source: Acta Crystallogr Sect E Struct Rep Online. 2008 Oct 4;64(Pt 11):o2061. doi: 10.1107/S1600536808030675 (PMC2959678; doi:10.1107/S1600536808030675)
Supplement: Supplementary file 2 [file e-64-o2061-Isup2.hkl]

# 
# h,k,l, Fc-squared, Fo-squared, sigma(Fo-squared) and status flag 
# 
data_I
_shelx_title ' 20071221a_0m in P2(1)/n' 
_shelx_refln_list_code          4 
_shelx_F_calc_maximum      322.54 
_exptl_crystal_F_000       776.00 
_reflns_d_resolution_high  0.7698 
 
loop_ 
 _symmetry_equiv_pos_as_xyz 
 'x, y, z' 
 '-x+1/2, y+1/2, -z+1/2' 
 '-x, -y, -z' 
 'x-1/2, -y-1/2, z-1/2' 
 
_cell_length_a     5.6570 
_cell_length_b    32.0750 
_cell_length_c     7.8560 
_cell_angle_alpha  90.000 
_cell_angle_beta   93.217 
_cell_angle_gamma  90.000 
 
_shelx_F_squared_multiplier     1.000 
 
loop_ 
 _refln_index_h 
 _refln_index_k 
 _refln_index_l 
 _refln_F_squared_calc 
 _refln_F_squared_meas 
 _refln_F_squared_sigma 
 _refln_observed_status 
   2   0   0    77552.71    63133.90   4323.85 o 
   4   0   0     2538.69     2428.79     68.37 o 
   6   0   0      719.74      664.49     54.62 o 
   1   1   0        0.22       38.92     16.00 o 
   2   1   0      112.98      280.20     27.99 o 
   3   1   0      109.35      110.32      9.04 o 
   4   1   0       66.12      101.76     11.99 o 
   5   1   0       97.34       98.32     30.26 o 
   6   1   0      103.54      110.17     27.97 o 
   7   1   0        7.07       37.87     32.81 o 
   1   2   0    14586.65    14795.84    350.68 o 
   2   2   0    10539.04    10408.69    206.60 o 
   3   2   0     3889.18     4206.51     88.52 o 
   4   2   0     2436.41     2342.91     47.21 o 
   5   2   0       36.40       18.49     18.62 o 
   6   2   0       45.42       96.53     26.56 o 
   7   2   0       29.62       29.84     32.95 o 
   1   3   0     3432.85     3784.76     92.57 o 
   2   3   0      519.51      600.93     19.76 o 
   3   3   0      317.90      308.17     14.61 o 
   4   3   0       35.17       43.94     12.73 o 
   5   3   0       92.06       62.94     26.73 o 
   6   3   0        1.20       -3.23     23.97 o 
   7   3   0        0.32        0.04     30.89 o 
   0   4   0     1309.53     1379.74     34.29 o 
   1   4   0      296.03      364.96     13.08 o 
   2   4   0     4150.33     4109.94     84.48 o 
   3   4   0       84.63      106.05     10.31 o 
   4   4   0      679.57      675.85     24.85 o 
   5   4   0       56.57       65.43     20.67 o 
   6   4   0        2.34      -11.16     24.22 o 
   7   4   0        6.53      -28.83     31.17 o 
   1   5   0    19656.15    18885.49    577.49 o 
   2   5   0       24.49       33.80      8.97 o 
   3   5   0     4312.43     4270.28    104.91 o 
   4   5   0      233.99      250.98     21.97 o 
   5   5   0      111.24       97.70     18.24 o 
   6   5   0       14.64      -21.25     24.20 o 
   7   5   0        0.18        9.48     35.38 o 
   0   6   0      923.27      929.11     20.22 o 
   1   6   0       22.19       47.37      7.44 o 
   2   6   0      923.38      888.42     29.10 o 
   3   6   0      274.45      356.56     28.95 o 
   4   6   0       52.54       36.16     16.88 o 
   5   6   0      165.15      135.38     19.13 o 
   6   6   0        9.70      -36.06     24.04 o 
   7   6   0        1.27        4.37     31.18 o 
   1   7   0    35841.77    31890.65   1013.07 o 
   2   7   0        9.25       14.23     10.97 o 
   3   7   0     7561.99     7400.45    150.11 o 
   4   7   0        0.87      -10.51     16.40 o 
   5   7   0     1225.53     1226.80     38.79 o 
   6   7   0        0.37      -37.55     49.20 o 
   7   7   0      125.17      129.17     34.24 o 
   0   8   0      599.55      653.53     16.22 o 
   1   8   0      397.62      433.69     16.60 o 
   2   8   0      373.64      325.48     31.75 o 
   3   8   0      162.47      236.56     19.46 o 
   4   8   0      213.29      195.07     45.10 o 
   5   8   0        2.54        1.99     16.43 o 
   6   8   0       55.75       69.69     27.24 o 
   7   8   0        9.49      -13.24     36.97 o 
   1   9   0    34769.87    30655.94    899.91 o 
   2   9   0      148.81      197.41     14.47 o 
   3   9   0     9417.56     9152.82    225.24 o 
   4   9   0       60.11       50.73     33.93 o 
   5   9   0      125.60      139.14     24.68 o 
   6   9   0        3.33      -27.97     24.34 o 
   7   9   0        3.61        4.65     30.97 o 
   0  10   0       75.46       85.60     10.67 o 
   1  10   0       92.57      125.15      6.74 o 
   2  10   0      375.67      407.78     20.42 o 
   3  10   0       13.14       86.18     27.02 o 
   4  10   0      310.86      334.49     25.19 o 
   5  10   0       10.32       23.20     22.12 o 
   6  10   0       41.84       61.81     26.75 o 
   7  10   0       12.96       44.77     32.35 o 
   1  11   0    19106.94    17928.33    268.04 o 
   2  11   0     3553.99     3646.67     94.77 o 
   3  11   0     3160.28     3168.82     86.64 o 
   4  11   0     1913.83     1858.93     59.66 o 
   5  11   0       58.84       82.67     23.98 o 
   6  11   0       48.94       41.87     33.20 o 
   7  11   0        2.46      -38.56     33.32 o 
   0  12   0     1902.16     1981.72     42.43 o 
   1  12   0      364.68      434.98     14.97 o 
   2  12   0     4214.04     4273.14    109.36 o 
   3  12   0       25.04       63.97     15.46 o 
   4  12   0     1296.90     1136.72     44.19 o 
   5  12   0       29.97       45.23     22.40 o 
   6  12   0       22.34       47.99     33.35 o 
   7  12   0        2.27       37.70     47.27 o 
   1  13   0      211.44      203.06      7.22 o 
   2  13   0       19.90       24.95      7.93 o 
   3  13   0      108.11      125.20     21.46 o 
   4  13   0      690.92      624.12     32.91 o 
   5  13   0      169.27      140.85     25.78 o 
   6  13   0       36.37       22.20     26.67 o 
   0  14   0     8628.57     8755.40    171.09 o 
   1  14   0     2453.46     2747.12     50.48 o 
   2  14   0     3223.24     3189.36     67.81 o 
   3  14   0      197.98      191.89     19.80 o 
   4  14   0      223.63      259.53     26.07 o 
   5  14   0      184.73      154.19     28.85 o 
   6  14   0        4.99       23.73     23.19 o 
   1  15   0      283.18      292.70     11.56 o 
   2  15   0     1273.40     1334.00     33.28 o 
   3  15   0      472.11      478.25     26.39 o 
   4  15   0       22.29       23.35     19.94 o 
   5  15   0        1.20       -3.72     23.34 o 
   6  15   0       11.61       20.68     30.77 o 
   0  16   0    11922.41    12108.91    235.56 o 
   1  16   0      240.43      307.42     15.02 o 
   2  16   0     2833.11     2485.53     55.10 o 
   3  16   0      459.73      501.01     27.95 o 
   4  16   0      154.05      138.51     26.63 o 
   5  16   0       24.44       52.42     26.36 o 
   6  16   0       32.45       13.94     28.17 o 
   1  17   0     2606.54     2499.04     38.32 o 
   2  17   0       15.44       40.26     11.03 o 
   3  17   0      617.63      651.53     31.06 o 
   4  17   0        8.27        3.09     21.37 o 
   5  17   0      196.57      177.84     28.59 o 
   6  17   0        8.81       28.73     29.61 o 
   0  18   0    13150.93    13036.55    253.62 o 
   1  18   0      443.35      519.42     17.91 o 
   2  18   0     5034.55     4928.87    101.84 o 
   3  18   0      134.92      126.33     20.08 o 
   4  18   0     1124.06     1064.24     44.35 o 
   5  18   0        6.59      -30.34     22.37 o 
   6  18   0      140.96      136.28     33.35 o 
   1  19   0      912.71      897.79     18.42 o 
   2  19   0      111.60      168.89     13.43 o 
   3  19   0      435.08      483.74     23.11 o 
   4  19   0        1.82       21.52     24.80 o 
   5  19   0       98.10      115.08     27.60 o 
   6  19   0        0.25       -8.62     30.37 o 
   0  20   0     1269.63     1289.78     33.12 o 
   1  20   0      255.89      299.94     15.15 o 
   2  20   0      892.34      881.79     28.71 o 
   3  20   0      634.63      608.48     34.19 o 
   4  20   0       97.07       79.47     34.41 o 
   5  20   0      296.43      246.46     31.11 o 
   6  20   0        3.51        3.48     42.29 o 
   1  21   0      208.29      217.20     10.49 o 
   2  21   0        1.44      -13.04     11.59 o 
   3  21   0       26.32       23.11     16.06 o 
   4  21   0        0.41      -36.04     25.09 o 
   5  21   0        9.14       58.25     29.03 o 
   6  21   0        8.72       -9.46     41.13 o 
   0  22   0      197.95      222.29     14.35 o 
   1  22   0      585.64      580.49     15.78 o 
   2  22   0      283.99      266.33     18.09 o 
   3  22   0      403.71      402.70     22.27 o 
   4  22   0       87.01       82.76     19.71 o 
   5  22   0        9.20       -8.18     36.39 o 
   6  22   0       13.58       19.77     31.29 o 
   1  23   0      432.16      488.49     15.95 o 
   2  23   0       34.03       50.79     14.40 o 
   3  23   0      297.93      297.14     20.41 o 
   4  23   0        0.20        0.69     18.16 o 
   5  23   0       35.08       23.31     26.85 o 
   6  23   0        4.69       34.41     57.32 o 
   0  24   0     5815.35     6155.86    125.65 o 
   1  24   0       72.77       96.67     13.60 o 
   2  24   0     1428.38     1402.58     59.39 o 
   3  24   0      287.76      299.51     20.43 o 
   4  24   0      139.35      143.35     26.82 o 
   5  24   0       56.54       21.41     27.67 o 
   1  25   0     2968.05     2789.79     48.35 o 
   2  25   0      167.94      192.89     18.53 o 
   3  25   0      681.21      647.58     28.29 o 
   4  25   0       56.25       52.78     21.21 o 
   5  25   0       31.35       57.77     23.20 o 
   0  26   0     5581.20     5670.42    179.44 o 
   1  26   0       12.57       23.78     11.10 o 
   2  26   0     2695.89     2699.11     72.61 o 
   3  26   0        1.71       14.27     16.58 o 
   4  26   0      360.97      388.63     27.48 o 
   5  26   0        0.12       30.72     23.29 o 
   1  27   0       27.12       23.89     11.22 o 
   2  27   0       98.46      105.78     20.67 o 
   3  27   0      257.64      257.83     26.95 o 
   4  27   0      175.72      149.19     22.84 o 
   5  27   0       11.43        6.05     30.90 o 
   0  28   0      634.86      604.63     25.62 o 
   1  28   0       25.09       19.07     11.43 o 
   2  28   0      577.46      670.53     27.68 o 
   3  28   0        9.57      -19.11     18.34 o 
   4  28   0      150.98      190.98     24.51 o 
   5  28   0        1.59       42.88     34.32 o 
   1  29   0        2.87      -17.92     11.95 o 
   2  29   0      115.56      115.91     27.07 o 
   3  29   0       66.15       89.94     29.77 o 
   4  29   0      161.21      171.51     32.98 o 
   5  29   0        0.96       18.61     34.08 o 
   0  30   0       64.59       86.51     19.02 o 
   1  30   0        5.15       22.91     12.61 o 
   2  30   0        6.63        9.93     18.25 o 
   3  30   0        0.21       40.98     24.88 o 
   4  30   0        0.07       -6.98     40.02 o 
   5  30   0        3.01        7.24     52.63 o 
   1  31   0     2202.93     2193.69     42.31 o 
   2  31   0       72.39      120.85     26.25 o 
   3  31   0      614.67      625.23     60.95 o 
   4  31   0       43.42        7.24     42.73 o 
   0  32   0      194.08      194.21     19.93 o 
   1  32   0        0.49       37.87     16.15 o 
   2  32   0       54.37       43.03     26.31 o 
   3  32   0        4.80       47.03     28.14 o 
   4  32   0       12.45        5.18     75.69 o 
   1  33   0     1305.25     1381.62     40.80 o 
   2  33   0       27.28       -5.96     34.85 o 
   3  33   0      451.32      512.17     40.65 o 
   4  33   0        0.22       15.61     29.63 o 
   0  34   0       84.00       76.66     31.42 o 
   1  34   0        8.76       15.88     43.64 o 
   2  34   0      101.24       69.84     27.02 o 
   3  34   0       28.92       44.93     29.55 o 
   4  34   0       37.34       45.52     32.13 o 
   1  35   0     1823.20     1816.85     93.91 o 
   2  35   0        0.04      -19.15     26.24 o 
   3  35   0      543.48      632.37     43.71 o 
   1  36   0       15.79       70.86     41.47 o 
   2  36   0       34.26       11.20     29.53 o 
   3  36   0       87.50       76.99     33.86 o 
   1  37   0      412.39      567.72     58.87 o 
   2  37   0        0.79       -8.89     44.76 o 
   3  37   0       88.32      157.65     38.38 o 
   1  38   0       48.03      121.99     46.11 o 
   2  38   0      339.41      451.72     56.55 o 
   3  38   0       11.47       48.72     52.88 o 
   1  39   0       11.94       57.81     45.43 o 
   2  39   0        4.68       46.50     49.20 o 
   2  40   0      216.68      252.30     57.03 o 
  -7   0   1        2.88       63.61     44.95 o 
  -5   0   1      203.28      219.34     31.90 o 
  -3   0   1      641.48      577.97     31.80 o 
  -1   0   1    19684.18    20773.95    721.13 o 
   1   0   1    19775.02    18949.49    447.01 o 
   3   0   1     1453.30     1348.60     56.36 o 
   5   0   1      643.22      700.25     51.91 o 
   7   0   1        9.19       -1.93     41.86 o 
  -7   1   1        9.37       22.27     56.07 o 
  -6   1   1      208.82      285.82     34.03 o 
  -5   1   1        4.13       34.26     19.13 o 
  -4   1   1     1618.38     1626.61     35.45 o 
  -3   1   1      306.81      331.60     37.99 o 
  -2   1   1     8154.56     8777.21    256.94 o 
  -1   1   1     2465.82     2708.27     68.56 o 
   0   1   1     4273.15     4229.51     98.05 o 
   1   1   1     1255.81     1260.00     26.42 o 
   2   1   1      338.22      268.64      9.11 o 
   3   1   1      274.85      300.59     14.11 o 
   4   1   1      192.19      223.50     23.15 o 
   5   1   1      235.64      289.69     29.43 o 
   6   1   1       18.54      -36.41     29.68 o 
   7   1   1        3.10      -39.19     31.95 o 
  -7   2   1        1.23      -21.37     29.97 o 
  -6   2   1       58.33       74.19     25.82 o 
  -5   2   1      119.13       98.35     20.50 o 
  -4   2   1       37.41      101.64     14.08 o 
  -3   2   1      208.84      212.88     11.76 o 
  -2   2   1       15.78       65.92      7.71 o 
  -1   2   1     1230.80     1403.07     36.84 o 
   0   2   1        5.13       35.72      5.71 o 
   1   2   1     3626.49     3762.46     64.71 o 
   2   2   1      623.08      707.64     15.95 o 
   3   2   1     4504.84     4377.51     77.72 o 
   4   2   1      104.23       98.40     13.38 o 
   5   2   1      263.61      292.92     25.67 o 
   6   2   1       98.04      122.22     43.89 o 
   7   2   1       11.22       17.48     31.82 o 
  -7   3   1        0.88       36.78     32.09 o 
  -6   3   1       35.30       75.50     25.67 o 
  -5   3   1       20.29       49.45     19.38 o 
  -4   3   1     1541.15     1525.00     39.70 o 
  -3   3   1       41.58       57.59      8.95 o 
  -2   3   1     4507.49     4741.19     95.68 o 
  -1   3   1     2670.25     2920.09     74.33 o 
   0   3   1     1449.59     1476.58     26.55 o 
   1   3   1     3479.20     3778.07     65.01 o 
   2   3   1     1946.56     1978.68     36.64 o 
   3   3   1      325.95      274.94     11.35 o 
   4   3   1       68.75       91.05     22.94 o 
   5   3   1      272.20      322.97     41.81 o 
   6   3   1       13.84       -5.50     24.70 o 
   7   3   1       12.62      -25.66     34.51 o 
  -7   4   1       16.91       -6.53     40.26 o 
  -6   4   1        9.76        4.26     24.19 o 
  -5   4   1       31.61       25.07     15.91 o 
  -4   4   1        0.59       18.36     15.74 o 
  -3   4   1       52.10       81.82      9.74 o 
  -2   4   1        8.38       17.91      6.25 o 
  -1   4   1     3742.76     4065.08     81.24 o 
   0   4   1      411.09      477.44     17.62 o 
   1   4   1     4230.11     4343.66     87.52 o 
   2   4   1      299.68      323.69     23.30 o 
   3   4   1      919.52      964.49     22.11 o 
   4   4   1      173.17      150.81     14.77 o 
   5   4   1       80.48      116.99     23.41 o 
   6   4   1       21.30       49.25     27.59 o 
   7   4   1        7.26       14.90     30.54 o 
  -7   5   1        7.11       15.95     47.80 o 
  -6   5   1       18.59        3.70     25.48 o 
  -5   5   1        1.48       -4.90     21.40 o 
  -4   5   1        3.38      -18.16     15.03 o 
  -3   5   1      866.40      925.11     24.82 o 
  -2   5   1       45.73       44.30      7.18 o 
  -1   5   1     9824.51    10306.83    202.61 o 
   0   5   1        9.61       36.15      3.96 o 
   1   5   1     6077.67     5903.57    117.72 o 
   2   5   1     2605.51     2592.32     65.18 o 
   3   5   1     3153.54     3116.05     57.18 o 
   4   5   1      810.55      721.65     25.68 o 
   5   5   1      464.57      496.57     48.29 o 
   6   5   1        4.90      -20.36     23.61 o 
   7   5   1       21.30       14.72     31.41 o 
  -7   6   1       39.18       14.95     48.43 o 
  -6   6   1        0.37      -33.87     24.06 o 
  -5   6   1      545.67      507.72     32.58 o 
  -4   6   1      147.07      144.71     21.03 o 
  -3   6   1     3545.98     3638.79     76.79 o 
  -2   6   1      186.65      204.73     16.54 o 
  -1   6   1     9700.24    10028.24    150.05 o 
   0   6   1     3270.40     3398.52     58.77 o 
   1   6   1     4852.31     4776.22     95.91 o 
   2   6   1      135.36      142.88     19.62 o 
   3   6   1      339.86      373.46     13.93 o 
   4   6   1      212.13      207.11     16.98 o 
   5   6   1       16.43       44.52     31.80 o 
   6   6   1       17.00       46.89     25.94 o 
   7   6   1        0.13       43.95     31.66 o 
  -7   7   1       10.69       31.73     33.63 o 
  -6   7   1      168.94      114.22     33.83 o 
  -5   7   1      169.42      196.85     26.06 o 
  -4   7   1      273.16      272.21     23.50 o 
  -3   7   1      937.11     1061.69     36.10 o 
  -2   7   1     2452.49     2532.89     53.59 o 
  -1   7   1     3761.13     3794.01     58.28 o 
   0   7   1     8828.01     9178.12    137.45 o 
   1   7   1     3392.86     3435.29     70.07 o 
   2   7   1     3253.26     3201.36     83.09 o 
   3   7   1      806.52      862.21     32.85 o 
   4   7   1     1001.19      949.90     30.67 o 
   5   7   1       17.03       12.28     18.39 o 
   6   7   1      305.47      326.35     31.90 o 
   7   7   1        1.51      -41.24     29.52 o 
  -7   8   1       18.32       73.09     34.69 o 
  -6   8   1        8.71       13.44     51.23 o 
  -5   8   1      291.94      327.22     29.31 o 
  -4   8   1       21.22       19.69     18.32 o 
  -3   8   1     2770.43     2774.54     60.34 o 
  -2   8   1      338.78      317.48     16.19 o 
  -1   8   1     4809.25     5027.84     76.64 o 
   0   8   1      530.14      565.34     11.50 o 
   1   8   1     4352.15     4203.65     85.49 o 
   2   8   1      131.49      138.80     13.06 o 
   3   8   1      695.88      650.18     28.76 o 
   4   8   1       58.80       76.76     15.03 o 
   5   8   1      117.37      156.46     20.42 o 
   6   8   1        3.67        7.10     26.27 o 
   7   8   1       11.09       18.57     32.50 o 
  -7   9   1        1.52       -6.55     34.51 o 
  -6   9   1        3.15        6.20     25.68 o 
  -5   9   1      160.10      214.25     26.76 o 
  -4   9   1      406.09      458.03     34.70 o 
  -3   9   1       82.39      159.91     19.57 o 
  -2   9   1     2504.37     2561.34     54.41 o 
  -1   9   1     3149.30     3354.17     52.26 o 
   0   9   1     2694.03     2819.27     40.24 o 
   1   9   1      704.40      658.04     17.39 o 
   2   9   1     6223.41     6311.08    211.51 o 
   3   9   1      398.92      385.78     47.61 o 
   4   9   1      741.96      798.43     42.58 o 
   5   9   1      248.05      298.58     23.49 o 
   6   9   1        3.66        4.81     26.34 o 
   7   9   1        4.65      -16.86     32.95 o 
  -7  10   1       25.76       23.07     37.70 o 
  -6  10   1       17.43       24.84     37.51 o 
  -5  10   1     1143.98     1056.53     45.31 o 
  -4  10   1       91.41      158.86     31.95 o 
  -3  10   1     4413.17     4585.06    117.83 o 
  -2  10   1     1369.18     1439.27     32.98 o 
  -1  10   1     3662.38     3558.89     55.52 o 
   0  10   1     9315.66     9342.25    127.88 o 
   1  10   1     7463.21     7206.43    161.88 o 
   2  10   1     4862.80     4580.38    250.27 o 
   3  10   1      842.89      761.90     31.38 o 
   4  10   1      167.26      183.30     40.02 o 
   5  10   1       47.70       24.89     21.36 o 
   6  10   1       18.03       50.41     27.68 o 
   7  10   1        5.00       -6.64     32.25 o 
  -7  11   1        1.04        1.10     33.57 o 
  -6  11   1        0.32       -2.90     33.93 o 
  -5  11   1      251.97      301.84     28.79 o 
  -4  11   1      758.88      778.84     45.38 o 
  -3  11   1     1169.92     1217.02     41.03 o 
  -2  11   1     5924.48     6317.32    127.51 o 
  -1  11   1      573.91      564.81     17.03 o 
   0  11   1     5012.24     4957.53     69.36 o 
   1  11   1      814.29      846.99     21.88 o 
   2  11   1     5593.98     5524.07    352.83 o 
   3  11   1        5.98      -12.73     29.68 o 
   4  11   1     3253.43     2977.15     84.55 o 
   5  11   1       75.66       24.63     18.94 o 
   6  11   1      224.07      223.08     30.93 o 
   7  11   1        1.45       65.15     45.43 o 
  -7  12   1       17.29      -15.47     46.59 o 
  -6  12   1        2.26       26.68     37.99 o 
  -5  12   1      259.42      300.54     30.91 o 
  -4  12   1      982.59      965.09     40.53 o 
  -3  12   1      458.87      510.10     26.18 o 
  -2  12   1    10050.57    10433.22    177.96 o 
  -1  12   1     1547.76     1569.25     27.10 o 
   0  12   1     5014.19     4885.43     68.71 o 
   1  12   1      936.39      964.48     22.04 o 
   2  12   1     8029.88     7767.80    456.32 o 
   3  12   1       14.45       24.74     16.58 o 
   4  12   1     4020.28     3865.55    159.11 o 
   5  12   1        8.67       35.97     18.13 o 
   6  12   1      130.94      137.69     30.89 o 
  -6  13   1        0.74        8.31     27.55 o 
  -5  13   1      549.00      534.32     35.98 o 
  -4  13   1      394.73      460.02     40.07 o 
  -3  13   1      591.83      578.25     72.64 o 
  -2  13   1     1921.45     2058.90     39.26 o 
  -1  13   1      470.12      407.47     11.01 o 
   0  13   1      100.23      129.80      7.66 o 
   1  13   1     8352.31     8640.50    145.11 o 
   2  13   1        1.61        3.63     11.96 o 
   3  13   1      710.34      750.98     41.28 o 
   4  13   1       12.01       60.00     20.34 o 
   5  13   1      304.80      227.73     29.30 o 
   6  13   1        5.38       -0.24     26.26 o 
  -6  14   1       15.05       23.57     29.45 o 
  -5  14   1      161.74      204.00     51.33 o 
  -4  14   1      388.62      477.78     29.66 o 
  -3  14   1      270.81      273.59     20.25 o 
  -2  14   1     3331.78     3213.15     58.65 o 
  -1  14   1     1361.79     1315.43     24.23 o 
   0  14   1    11605.11    11179.24    153.49 o 
   1  14   1     8480.63     8970.49    150.78 o 
   2  14   1     7951.09     7845.18    261.58 o 
   3  14   1     1702.55     1643.52     78.93 o 
   4  14   1      708.44      725.41     36.88 o 
   5  14   1        7.94       43.51     24.67 o 
   6  14   1       69.58       60.05     26.91 o 
  -6  15   1       57.21       31.91     28.19 o 
  -5  15   1       87.54      110.77     25.84 o 
  -4  15   1     1653.45     1508.84     83.18 o 
  -3  15   1      841.42      757.80     31.58 o 
  -2  15   1     6514.85     6616.17    115.28 o 
  -1  15   1     3893.93     3962.32     63.21 o 
   0  15   1     2932.42     2959.82     48.60 o 
   1  15   1       42.25       32.21      6.33 o 
   2  15   1     2919.48     2750.56     75.56 o 
   3  15   1        9.54       29.50     17.21 o 
   4  15   1     1238.59     1243.62     48.18 o 
   5  15   1        5.00        2.24     25.57 o 
   6  15   1       27.16       84.92     44.08 o 
  -6  16   1       12.07       72.53     31.42 o 
  -5  16   1      695.98      616.51     37.26 o 
  -4  16   1      260.94      321.19     77.14 o 
  -3  16   1     2163.51     2106.00     62.38 o 
  -2  16   1     2660.84     2619.32     49.62 o 
  -1  16   1     3049.58     3024.91     54.73 o 
   0  16   1     5850.87     5687.86     80.38 o 
   1  16   1     4102.72     4046.88     64.87 o 
   2  16   1     1047.07      931.65     34.90 o 
   3  16   1     1522.91     1517.23     51.31 o 
   4  16   1       11.43       28.73     20.78 o 
   5  16   1      288.35      293.51     30.24 o 
   6  16   1        2.55        3.77     24.85 o 
  -6  17   1       97.75       61.82     31.89 o 
  -5  17   1       28.90       51.88     25.36 o 
  -4  17   1      163.63      146.99     22.78 o 
  -3  17   1      309.77      364.30     19.42 o 
  -2  17   1     1437.09     1335.10     33.79 o 
  -1  17   1     3829.95     3741.55     60.64 o 
   0  17   1     4183.70     4169.47     60.49 o 
   1  17   1     5420.62     5209.88     86.52 o 
   2  17   1     1368.48     1407.31     36.22 o 
   3  17   1      977.99      937.40     38.89 o 
   4  17   1      224.08      273.63     61.62 o 
   5  17   1      184.76      191.40     38.76 o 
   6  17   1        2.66       -4.91     27.73 o 
  -6  18   1       55.50       72.40     30.40 o 
  -5  18   1       72.72       61.06     26.18 o 
  -4  18   1      101.45      108.38     21.87 o 
  -3  18   1      573.72      583.76     23.69 o 
  -2  18   1     1097.99     1062.55     29.42 o 
  -1  18   1     3604.95     3407.87     50.89 o 
   0  18   1     3787.29     3759.08     95.50 o 
   1  18   1     2686.58     2640.67     45.07 o 
   2  18   1     2321.78     2382.74     54.14 o 
   3  18   1      653.05      670.42     33.17 o 
   4  18   1      634.64      623.02     50.22 o 
   5  18   1      261.17      260.74     31.61 o 
   6  18   1       17.04       40.88     24.86 o 
  -6  19   1       55.20      116.59     32.11 o 
  -5  19   1      182.87      208.02     29.96 o 
  -4  19   1      537.04      468.18     34.56 o 
  -3  19   1     1510.76     1481.06     39.82 o 
  -2  19   1     1785.10     1785.59     48.90 o 
  -1  19   1     5517.71     5281.20     76.16 o 
   0  19   1     1559.34     1529.32     33.75 o 
   1  19   1     4750.26     4749.05     76.26 o 
   2  19   1      239.84      218.27     15.18 o 
   3  19   1     1954.02     1888.76     60.06 o 
   4  19   1       18.76       45.27     23.46 o 
   5  19   1      388.71      344.74     36.98 o 
   6  19   1        2.16       15.40     25.00 o 
  -6  20   1       10.16        1.55     30.70 o 
  -5  20   1        0.95       32.99     26.71 o 
  -4  20   1      213.76      228.69     20.99 o 
  -3  20   1      100.94      154.12     24.08 o 
  -2  20   1     1160.95     1166.34     32.32 o 
  -1  20   1      239.14      269.49     10.94 o 
   0  20   1     1414.33     1497.41     29.41 o 
   1  20   1      846.75      849.43     25.26 o 
   2  20   1       78.71       75.99     13.26 o 
   3  20   1      376.95      395.73     28.48 o 
   4  20   1       57.21       47.93     24.13 o 
   5  20   1        4.61       11.38     27.15 o 
   6  20   1       18.07       27.08     25.24 o 
  -6  21   1        0.17       71.92     49.49 o 
  -5  21   1       16.60       21.89     26.86 o 
  -4  21   1        1.26      -20.74     22.93 o 
  -3  21   1      497.91      463.53     23.33 o 
  -2  21   1        6.35        8.75     12.02 o 
  -1  21   1     4261.42     4014.59     59.81 o 
   0  21   1       30.53       47.98      7.75 o 
   1  21   1     7674.37     7524.88    130.25 o 
   2  21   1       15.60       11.00     12.38 o 
   3  21   1     1810.24     1782.60     66.61 o 
   4  21   1        0.06      -26.82     22.86 o 
   5  21   1      132.68      109.06     30.03 o 
   6  21   1        0.43       -3.33     26.35 o 
  -6  22   1        5.14       28.03     49.20 o 
  -5  22   1        6.17        0.03     20.28 o 
  -4  22   1      111.26       89.09     18.50 o 
  -3  22   1      143.55      117.30     16.48 o 
  -2  22   1     1112.11      969.85     30.71 o 
  -1  22   1      312.26      344.88     13.84 o 
   0  22   1     1141.13     1135.13     27.33 o 
   1  22   1      226.34      261.29     14.08 o 
   2  22   1      201.49      206.65     19.09 o 
   3  22   1       32.02       51.44     15.97 o 
   4  22   1       12.41       42.90     23.35 o 
   5  22   1        4.35      -21.39     27.11 o 
   6  22   1       42.11       34.81     52.30 o 
  -6  23   1       61.59       53.19     35.14 o 
  -5  23   1       18.01       36.89     28.54 o 
  -4  23   1      109.63      124.97     19.50 o 
  -3  23   1      697.60      724.05     28.74 o 
  -2  23   1      811.70      797.16     27.52 o 
  -1  23   1     4024.01     3817.41     91.02 o 
   0  23   1     2481.57     2582.93     46.13 o 
   1  23   1     3738.89     3703.26     62.39 o 
   2  23   1     1356.02     1323.92     37.95 o 
   3  23   1     1468.11     1495.46     44.31 o 
   4  23   1      208.15      232.23     28.22 o 
   5  23   1      239.64      263.34     68.15 o 
   6  23   1       14.78        1.05     41.81 o 
  -5  24   1      165.03      158.30     97.30 o 
  -4  24   1      110.03      142.77     49.83 o 
  -3  24   1      749.58      724.40     40.80 o 
  -2  24   1      841.65      840.21     35.96 o 
  -1  24   1     2436.54     2413.53     56.93 o 
   0  24   1     3924.41     3958.59     59.53 o 
   1  24   1     1715.02     1690.67     38.17 o 
   2  24   1      996.53     1026.22     46.46 o 
   3  24   1      343.89      459.06     26.89 o 
   4  24   1        1.13       31.58     20.50 o 
   5  24   1      217.55      261.32     35.78 o 
  -5  25   1       11.74       18.74     29.63 o 
  -4  25   1      495.92      461.54     35.86 o 
  -3  25   1     1304.02     1247.72     85.84 o 
  -2  25   1     2744.52     2741.96     64.19 o 
  -1  25   1     5085.05     4803.21     89.42 o 
   0  25   1     2543.55     2635.84     42.33 o 
   1  25   1     1664.55     1693.17     48.68 o 
   2  25   1      700.76      744.69     34.35 o 
   3  25   1      164.79      209.74     22.95 o 
   4  25   1      176.52      185.72     23.57 o 
   5  25   1       20.81       15.93     23.07 o 
  -5  26   1       63.57       73.69     31.95 o 
  -4  26   1       43.15      120.54     29.72 o 
  -3  26   1      159.34      200.33     28.18 o 
  -2  26   1      881.73      842.56     67.04 o 
  -1  26   1      350.29      438.14     15.81 o 
   0  26   1     2519.42     2582.10     54.78 o 
   1  26   1     2081.42     2162.18     80.20 o 
   2  26   1     1657.51     1672.21     53.38 o 
   3  26   1      793.67      826.45     32.52 o 
   4  26   1      250.99      233.98     31.52 o 
   5  26   1        2.72        6.95     25.16 o 
  -5  27   1       37.56       63.08     35.91 o 
  -4  27   1      360.65      424.80     36.57 o 
  -3  27   1      108.16       88.66     26.33 o 
  -2  27   1      293.76      337.77     29.28 o 
  -1  27   1       79.71       84.27     13.88 o 
   0  27   1      180.69      228.35     12.65 o 
   1  27   1      380.92      411.36     19.14 o 
   2  27   1       80.00      116.96     18.91 o 
   3  27   1      120.85      117.70     19.95 o 
   4  27   1       87.44       97.77     34.57 o 
   5  27   1       14.66       -6.51     33.00 o 
  -5  28   1       12.85        7.54     31.15 o 
  -4  28   1      148.29      155.04     32.05 o 
  -3  28   1       57.94       45.22     25.74 o 
  -2  28   1      488.86      563.50     34.97 o 
  -1  28   1        4.82       -1.03     14.32 o 
   0  28   1      502.03      564.47     19.40 o 
   1  28   1       96.86      111.42     14.93 o 
   2  28   1      987.47     1010.52     35.27 o 
   3  28   1      153.12      191.82     31.50 o 
   4  28   1      305.24      258.31     25.51 o 
   5  28   1        5.20       -1.80     23.72 o 
  -5  29   1       26.78       14.59     32.10 o 
  -4  29   1        5.80       30.79     30.05 o 
  -3  29   1       44.02       20.38     39.00 o 
  -2  29   1      234.54      272.45     27.97 o 
  -1  29   1       33.34       11.31     16.39 o 
   0  29   1     1214.36     1240.60     47.93 o 
   1  29   1      348.81      397.95     20.09 o 
   2  29   1      225.22      226.51     21.90 o 
   3  29   1       60.32       46.64     19.88 o 
   4  29   1        1.18       27.43     23.57 o 
   5  29   1        6.97       -2.69     39.78 o 
  -5  30   1        8.33       14.10     32.92 o 
  -4  30   1      103.61       75.29     34.90 o 
  -3  30   1        7.58       22.22     65.10 o 
  -2  30   1     1373.95     1320.56    111.55 o 
  -1  30   1       25.12       34.13     17.11 o 
   0  30   1     1834.70     1892.31     86.08 o 
   1  30   1       62.06       46.37     15.10 o 
   2  30   1     1100.46     1083.13     37.49 o 
   3  30   1       40.28       24.97     21.12 o 
   4  30   1      321.89      278.86     27.56 o 
   5  30   1        7.47       14.98     27.86 o 
  -4  31   1       51.48       12.04     31.75 o 
  -3  31   1      194.73      150.35     30.09 o 
  -2  31   1      296.30      322.04     35.19 o 
  -1  31   1      631.21      612.06     38.40 o 
   0  31   1      284.03      335.75     23.81 o 
   1  31   1      229.41      248.48     23.51 o 
   2  31   1      210.81      218.98     23.80 o 
   3  31   1        0.75      -27.13     21.22 o 
   4  31   1       58.14       74.96     25.68 o 
  -4  32   1       33.29       63.29     30.24 o 
  -3  32   1      367.62      358.47     35.81 o 
  -2  32   1      235.58      257.24     30.10 o 
  -1  32   1      691.61      698.92     29.99 o 
   0  32   1     1006.84     1057.30     73.29 o 
   1  32   1      445.82      483.61     34.39 o 
   2  32   1      601.93      610.15     39.86 o 
   3  32   1       63.79      104.82     30.86 o 
   4  32   1       53.44       82.58     25.94 o 
  -4  33   1       42.15       20.74     30.47 o 
  -3  33   1       50.42       48.92     31.01 o 
  -2  33   1      251.34      223.99     42.24 o 
  -1  33   1      213.01      229.64     22.27 o 
   0  33   1      530.67      568.65     50.00 o 
   1  33   1      117.31      149.05     22.44 o 
   2  33   1      458.57      557.31     41.81 o 
   3  33   1       53.64       41.44     55.63 o 
   4  33   1      124.00       81.30     52.68 o 
  -4  34   1       22.93       61.47     35.97 o 
  -3  34   1      342.78      406.88     40.15 o 
  -2  34   1      205.28      241.70     40.31 o 
  -1  34   1      660.93      664.38     33.61 o 
   0  34   1      311.91      305.58     49.11 o 
   1  34   1      602.73      614.55     40.16 o 
   2  34   1       75.60       28.74     29.10 o 
   3  34   1      118.15      129.44     68.49 o 
   4  34   1        5.36       62.06     52.49 o 
  -3  35   1       20.12       47.37     31.61 o 
  -2  35   1      203.23      178.98     52.97 o 
  -1  35   1      291.74      353.42     26.76 o 
   0  35   1      407.32      457.08     31.80 o 
   1  35   1      454.72      508.12     30.79 o 
   2  35   1      320.59      446.27     54.91 o 
   3  35   1       88.24      185.41     57.13 o 
  -3  36   1      161.25      189.90     35.44 o 
  -2  36   1       49.44       -2.73     28.70 o 
  -1  36   1      243.65      316.68     31.83 o 
   0  36   1       33.71       39.46     56.26 o 
   1  36   1       51.86       52.75     22.61 o 
   2  36   1        8.79       -5.80     41.66 o 
   3  36   1        2.17      -23.78     46.98 o 
  -3  37   1       32.69       11.31     32.69 o 
  -2  37   1        4.72        9.31     30.63 o 
  -1  37   1      179.45      209.91     25.17 o 
   0  37   1       13.98      -22.81     34.12 o 
   1  37   1      203.48      183.38     33.59 o 
   2  37   1       44.66       64.38     49.40 o 
   3  37   1      151.68       82.55     56.55 o 
  -2  38   1        2.78        3.81     31.64 o 
  -1  38   1        5.28      -20.09     56.31 o 
   0  38   1        0.01       63.99     41.47 o 
   1  38   1       12.71       17.01     42.92 o 
   2  38   1        0.29       14.11     43.02 o 
  -2  39   1       50.41       14.69     30.35 o 
  -1  39   1       87.77       53.84     40.50 o 
   0  39   1       93.81       72.40     43.60 o 
   1  39   1      128.24      115.71     48.14 o 
   2  39   1       10.74       45.82     50.17 o 
  -1  40   1       52.78       84.49     42.15 o 
   1  40   1       92.17       64.77     46.69 o 
  -6   0   2      129.93       97.25     35.96 o 
  -4   0   2       37.16       19.53     20.40 o 
  -2   0   2      525.15      572.27     28.52 o 
   0   0   2     2909.81     2995.97     70.34 o 
   2   0   2       10.12       20.21      8.34 o 
   4   0   2       14.77       17.50     22.14 o 
   6   0   2        4.07       43.89     37.12 o 
  -7   1   2       78.39       36.05     33.66 o 
  -6   1   2        0.07      -27.53     22.94 o 
  -5   1   2      571.43      557.63     37.70 o 
  -4   1   2      117.61      147.73     18.16 o 
  -3   1   2    13321.53    13679.90    340.16 o 
  -2   1   2      373.59      416.04     16.34 o 
  -1   1   2   104032.74    90008.95   5426.09 o 
   0   1   2    26703.30    24010.12    770.11 o 
   1   1   2    31795.13    27728.77    463.12 o 
   2   1   2     7270.56     7894.97    135.11 o 
   3   1   2     2528.13     2269.92     43.54 o 
   4   1   2      257.72      298.40     17.40 o 
   5   1   2      689.70      662.49     35.05 o 
   6   1   2       79.08      111.69     27.94 o 
   7   1   2       23.05       58.08     33.74 o 
  -7   2   2       14.88        5.10     30.27 o 
  -6   2   2        1.03      -33.77     22.51 o 
  -5   2   2       20.97      107.01     29.97 o 
  -4   2   2       18.71       27.32     12.39 o 
  -2   2   2     1840.61     1793.06     48.84 o 
  -1   2   2      649.91      807.79     21.39 o 
   0   2   2     9050.54     8994.02    134.74 o 
   1   2   2      440.69      468.72     11.64 o 
   2   2   2     1269.63     1308.05     39.25 o 
   3   2   2     1191.21     1167.89     25.66 o 
   4   2   2      250.57      304.07     30.20 o 
   5   2   2      159.48      129.20     22.87 o 
   6   2   2        1.77      -20.09     24.94 o 
   7   2   2        2.75       11.39     32.45 o 
  -7   3   2        3.09       27.14     39.34 o 
  -6   3   2       35.56       35.87     25.97 o 
  -5   3   2      247.87      210.56     46.35 o 
  -4   3   2       22.43       17.21     11.90 o 
  -3   3   2      638.09      631.25     26.68 o 
  -2   3   2      110.75      179.42     15.08 o 
  -1   3   2      178.83      250.11      9.50 o 
   0   3   2    15158.42    14542.61    264.98 o 
   1   3   2     7823.90     7918.44    134.36 o 
   2   3   2     5358.79     5424.75    107.39 o 
   3   3   2     3381.55     3661.22     66.53 o 
   4   3   2      427.75      415.68     20.03 o 
   5   3   2       27.05       11.38     20.44 o 
   6   3   2      175.96      149.01     29.16 o 
   7   3   2       21.47       43.46     31.37 o 
  -7   4   2       26.12       34.16     33.59 o 
  -6   4   2        7.24       19.23     24.43 o 
  -5   4   2       51.42       75.89     27.50 o 
  -4   4   2      146.01      127.06     31.52 o 
  -3   4   2     2111.24     2216.98     49.41 o 
  -2   4   2     1271.19     1244.39     35.90 o 
  -1   4   2    18188.08    17804.91    299.10 o 
   0   4   2     8855.84     8797.61    149.16 o 
   1   4   2    10524.55    10441.87    176.35 o 
   2   4   2     5792.39     5859.36    101.59 o 
   3   4   2     1298.48     1317.50     29.36 o 
   4   4   2      453.55      505.43     21.99 o 
   5   4   2      112.43       84.11     23.28 o 
   6   4   2       10.65        2.24     48.33 o 
   7   4   2       17.19       48.10     35.18 o 
  -7   5   2        0.09        2.89     33.38 o 
  -6   5   2       13.21       -3.67     25.08 o 
  -5   5   2       64.35       43.15     22.34 o 
  -4   5   2      307.38      315.60     22.05 o 
  -3   5   2     1003.79      956.79     25.64 o 
  -2   5   2     2745.01     2786.52     58.24 o 
  -1   5   2     2541.85     2517.62     44.91 o 
   0   5   2     2004.02     2023.89     36.75 o 
   1   5   2     2616.70     2564.03     45.79 o 
   2   5   2     2815.82     2769.82     50.89 o 
   3   5   2      739.68      749.17     19.23 o 
   4   5   2     1139.33     1095.91     32.33 o 
   5   5   2      273.79      273.93     30.26 o 
   6   5   2       10.60       14.24     25.73 o 
   7   5   2       36.04       45.45     34.33 o 
  -7   6   2        6.80        5.03     39.39 o 
  -6   6   2      134.61      113.76     26.79 o 
  -5   6   2       51.72       74.95     23.40 o 
  -4   6   2     2153.32     2045.91     60.44 o 
  -3   6   2      920.43      889.30     26.39 o 
  -2   6   2    13095.02    13609.92    267.80 o 
  -1   6   2     1332.68     1254.91     21.19 o 
   0   6   2    15996.82    15236.36    256.73 o 
   1   6   2      747.43      730.63     15.78 o 
   2   6   2     4432.29     4106.71     72.47 o 
   3   6   2     1794.56     1774.97     35.60 o 
   4   6   2      629.29      630.30     24.87 o 
   5   6   2      285.97      303.35     27.48 o 
   6   6   2       30.41       14.46     26.13 o 
   7   6   2       16.68       10.43     34.51 o 
  -7   7   2        5.08      -16.66     32.82 o 
  -6   7   2        1.38       15.85     34.90 o 
  -5   7   2       99.12       86.16     24.07 o 
  -4   7   2        0.35       89.55     46.11 o 
  -3   7   2       70.62       73.28      9.90 o 
  -2   7   2       30.39      126.03     16.68 o 
  -1   7   2       22.76       30.47      4.20 o 
   0   7   2      934.35      965.36     20.16 o 
   1   7   2     3154.70     3319.28     58.50 o 
   2   7   2      783.87      746.51     17.65 o 
   3   7   2      636.84      585.14     21.33 o 
   4   7   2      106.27      145.09     15.77 o 
   5   7   2       26.12       31.35     41.42 o 
   6   7   2       70.11       74.94     28.91 o 
   7   7   2       10.59      -29.97     47.46 o 
  -7   8   2       11.11      -16.78     55.39 o 
  -6   8   2       80.87      125.47     42.05 o 
  -5   8   2       75.56       67.36     23.18 o 
  -4   8   2     1798.52     1685.79     53.76 o 
  -3   8   2       54.64       61.80      9.63 o 
  -2   8   2    10893.16    10996.41    239.29 o 
  -1   8   2      465.53      473.87     10.37 o 
   0   8   2    23307.37    21265.52    357.29 o 
   1   8   2     1337.17     1380.62     46.30 o 
   2   8   2    12420.87    11690.35    198.47 o 
   3   8   2       33.77       34.76     10.95 o 
   4   8   2     1402.15     1389.00     38.59 o 
   5   8   2      146.16      165.63     20.17 o 
   6   8   2       75.49       53.56     27.25 o 
  -7   9   2       14.54      -29.58     32.43 o 
  -6   9   2        0.64       38.96     39.05 o 
  -5   9   2      131.58      136.59     24.80 o 
  -4   9   2      108.61      220.77     22.66 o 
  -3   9   2      101.94       83.05     12.99 o 
  -2   9   2      399.22      532.15     30.28 o 
  -1   9   2       33.00       45.21      4.36 o 
   0   9   2      351.22      391.01      9.56 o 
   1   9   2      292.33      311.85     13.81 o 
   2   9   2        2.70        9.32      6.39 o 
   3   9   2       63.34       72.47     12.43 o 
   4   9   2       77.28       79.03     15.49 o 
   5   9   2       12.20      -20.05     29.13 o 
   6   9   2        0.36      -45.76     39.59 o 
  -7  10   2        7.34       13.18     46.69 o 
  -6  10   2        9.24       20.40     34.22 o 
  -5  10   2       95.63       87.09     25.78 o 
  -4  10   2     2764.96     2666.37    107.11 o 
  -3  10   2      189.65      226.90     12.73 o 
  -2  10   2    13606.49    13164.40    223.11 o 
  -1  10   2      652.39      670.46     14.94 o 
   0  10   2    14937.94    14107.49    211.41 o 
   1  10   2     2482.79     2498.10     46.17 o 
   2  10   2     4276.51     4310.38     89.58 o 
   3  10   2      295.28      273.56     15.81 o 
   4  10   2       11.69       20.76     14.94 o 
   5  10   2       28.87       15.75     18.38 o 
   6  10   2        7.79       -5.25     26.87 o 
  -7  11   2        0.21       -5.12     45.72 o 
  -6  11   2        8.51      -10.25     37.99 o 
  -5  11   2       52.03       42.05     22.25 o 
  -4  11   2      316.14      407.10     29.24 o 
  -3  11   2       94.50      101.51     13.84 o 
  -2  11   2     1918.26     2005.76     38.26 o 
  -1  11   2      158.01      167.48      9.61 o 
   0  11   2     2732.90     2657.66     42.96 o 
   1  11   2     2087.89     2163.70     40.90 o 
   2  11   2     2246.42     2187.71     48.73 o 
   3  11   2      338.69      244.65     20.95 o 
   4  11   2      989.39      991.95     33.14 o 
   5  11   2        5.46        4.62     20.60 o 
   6  11   2      110.01      132.95     32.14 o 
  -6  12   2       16.30      -10.66     28.99 o 
  -5  12   2      231.90      182.44     28.27 o 
  -4  12   2       27.21       40.99     24.17 o 
  -3  12   2      117.42      114.36     15.51 o 
  -2  12   2      989.13      929.80     21.01 o 
  -1  12   2     1548.22     1556.78     27.11 o 
   0  12   2     5680.93     5779.97     89.41 o 
   1  12   2     3460.60     3377.30     61.36 o 
   2  12   2     2021.41     1964.10     44.63 o 
   3  12   2     5414.34     5117.77    132.59 o 
   4  12   2      213.53      208.97     19.34 o 
   5  12   2      288.14      300.08     23.78 o 
   6  12   2        2.12       19.48     29.77 o 
  -6  13   2       36.98       87.41     29.84 o 
  -5  13   2      210.70      222.47     27.84 o 
  -4  13   2      156.13      192.29     23.23 o 
  -3  13   2     1328.98     1200.79     64.23 o 
  -2  13   2     1101.48     1036.86     23.00 o 
  -1  13   2     3393.84     3397.21     54.30 o 
   0  13   2     3254.85     3339.42     53.76 o 
   1  13   2     7001.09     7272.58    126.51 o 
   2  13   2      787.54      734.31     29.93 o 
   3  13   2     2295.08     2244.50     74.43 o 
   4  13   2       23.16       33.40     15.98 o 
   5  13   2       80.71       95.86     19.80 o 
   6  13   2        1.13       10.51     27.44 o 
  -6  14   2       23.09       33.72     29.09 o 
  -5  14   2       60.86       69.89     26.07 o 
  -4  14   2       24.46       17.95     19.13 o 
  -3  14   2      103.95      134.14     13.79 o 
  -2  14   2       11.71       11.36      6.94 o 
  -1  14   2     1350.81     1360.38     24.99 o 
   0  14   2        7.29       25.62      4.68 o 
   1  14   2     5340.06     5456.46     85.40 o 
   2  14   2        7.01       -2.79     15.23 o 
   3  14   2     2078.34     1984.07     95.36 o 
   4  14   2      297.77      256.23     25.34 o 
   5  14   2      265.30      309.27     25.54 o 
   6  14   2       23.76       22.26     28.04 o 
  -6  15   2       91.11       53.46     42.82 o 
  -5  15   2       15.80        2.97     24.66 o 
  -4  15   2      116.11      128.27     21.80 o 
  -3  15   2     1283.04     1152.08     32.04 o 
  -2  15   2      112.40       98.36      8.63 o 
  -1  15   2     4619.37     4689.00     73.92 o 
   0  15   2     5255.06     5297.29     81.43 o 
   1  15   2      620.00      505.47     13.66 o 
   2  15   2      608.46      675.02     31.60 o 
   3  15   2       16.53       43.98     19.31 o 
   4  15   2      170.22      135.39     30.74 o 
   5  15   2        1.55       -4.63     19.47 o 
   6  15   2        0.17        5.28     28.70 o 
  -6  16   2       57.60       28.32     51.72 o 
  -5  16   2        0.13        2.50     24.76 o 
  -4  16   2      223.60      233.74     23.67 o 
  -3  16   2       50.31       75.82     13.22 o 
  -2  16   2      135.78      149.90      9.80 o 
  -1  16   2        0.46       48.60      7.61 o 
   0  16   2      170.24      177.07      7.47 o 
   1  16   2       14.37        7.97      8.15 o 
   2  16   2       77.93       66.72     16.42 o 
   3  16   2       17.63       -3.55     18.30 o 
   4  16   2       45.17       26.97     21.32 o 
   5  16   2       33.93       27.63     21.21 o 
   6  16   2        8.48       35.54     28.57 o 
  -6  17   2        4.34       89.51     55.49 o 
  -5  17   2       82.20       69.98     32.58 o 
  -4  17   2      244.33      273.27     20.75 o 
  -3  17   2      977.38      842.17     27.72 o 
  -2  17   2      620.46      678.64     18.80 o 
  -1  17   2     7402.71     7169.75    111.00 o 
   0  17   2      751.60      860.38     16.88 o 
   1  17   2     3355.65     3217.61     53.37 o 
   2  17   2      312.16      302.59     30.45 o 
   3  17   2      615.46      591.24     33.59 o 
   4  17   2       57.72       73.87     23.76 o 
   5  17   2      200.09      209.56     24.00 o 
   6  17   2        0.41        7.91     25.37 o 
  -6  18   2       28.52       54.13     54.91 o 
  -5  18   2       50.91       46.01     49.01 o 
  -4  18   2      215.79      228.00     19.84 o 
  -3  18   2      301.33      329.47     18.27 o 
  -2  18   2     1358.13     1302.89     26.09 o 
  -1  18   2      466.87      489.39     14.31 o 
   0  18   2      760.99      733.09     17.28 o 
   1  18   2      192.91      196.90     17.52 o 
   2  18   2      177.99      181.02     21.06 o 
   3  18   2        1.93      -25.87     17.93 o 
   4  18   2      502.53      483.90     33.02 o 
   5  18   2       16.28       13.28     20.60 o 
   6  18   2       98.05      101.20     27.24 o 
  -6  19   2        1.03       50.17     55.20 o 
  -5  19   2      314.61      226.42     31.27 o 
  -4  19   2        0.69      -15.87     21.45 o 
  -3  19   2     1487.04     1510.26     40.08 o 
  -2  19   2        0.88       22.61      9.85 o 
  -1  19   2     2707.44     2676.53     45.83 o 
   0  19   2      346.33      385.46     11.78 o 
   1  19   2     1451.28     1426.33     37.05 o 
   2  19   2     1065.90     1060.63     30.96 o 
   3  19   2      359.88      375.88     29.11 o 
   4  19   2      519.94      458.58     32.89 o 
   5  19   2       12.26       17.31     31.10 o 
   6  19   2       40.47       52.71     27.62 o 
  -6  20   2        0.05      -38.71     28.90 o 
  -5  20   2       14.03       44.59     36.54 o 
  -4  20   2        4.59       14.19     21.56 o 
  -3  20   2      455.63      478.39     52.49 o 
  -2  20   2       27.09       51.80     15.51 o 
  -1  20   2     1572.99     1496.42     29.20 o 
   0  20   2       20.10       39.82      7.54 o 
   1  20   2      739.69      715.17     18.74 o 
   2  20   2       40.70       48.62     18.57 o 
   3  20   2      328.99      332.97     28.56 o 
   4  20   2       19.17        3.23     23.18 o 
   5  20   2      115.88      103.68     24.68 o 
   6  20   2       48.88       35.24     27.87 o 
  -6  21   2        9.39       31.17     53.89 o 
  -5  21   2       31.62       49.90     42.19 o 
  -4  21   2        1.07      -29.80     22.94 o 
  -3  21   2        8.63       33.52     20.13 o 
  -2  21   2      217.78      230.10     18.05 o 
  -1  21   2       28.70       49.48     11.73 o 
   0  21   2     3506.47     3527.58     53.34 o 
   1  21   2       63.98       77.75     15.75 o 
   2  21   2     2197.90     2186.60     52.80 o 
   3  21   2        0.48       14.52     20.93 o 
   4  21   2      382.86      310.91     33.05 o 
   5  21   2        0.99      -14.51     21.21 o 
   6  21   2       37.72       50.03     28.23 o 
  -6  22   2        2.17        7.18     32.49 o 
  -5  22   2       73.50       59.91     30.72 o 
  -4  22   2       59.60       39.60     26.47 o 
  -3  22   2      497.78      579.86     33.84 o 
  -2  22   2      113.37      136.87     17.51 o 
  -1  22   2     1308.71     1199.18     30.87 o 
   0  22   2       51.45       59.76     19.76 o 
   1  22   2      954.89      931.18     26.84 o 
   2  22   2      133.78      103.79     22.50 o 
   3  22   2      119.87      170.10     19.01 o 
   4  22   2        1.20       19.56     26.10 o 
   5  22   2       23.76       31.42     29.12 o 
  -6  23   2        7.95       -7.35     57.81 o 
  -5  23   2       17.99       28.02     29.74 o 
  -4  23   2       22.20        5.48     26.62 o 
  -3  23   2      148.65      146.58     24.79 o 
  -2  23   2        2.87       -4.24     14.81 o 
  -1  23   2      760.47      672.74     24.43 o 
   0  23   2     1016.58     1002.17     28.44 o 
   1  23   2      506.18      515.44     29.66 o 
   2  23   2     1571.97     1520.73     41.24 o 
   3  23   2      104.07      129.94     19.09 o 
   4  23   2      365.89      363.49     67.09 o 
   5  23   2        4.20        0.88     29.05 o 
  -5  24   2       14.03        2.30     29.05 o 
  -4  24   2      241.86      215.23     31.98 o 
  -3  24   2      307.55      301.67     29.76 o 
  -2  24   2      864.94      803.10     37.82 o 
  -1  24   2      253.59      251.03     23.55 o 
   0  24   2      745.48      731.22     24.39 o 
   1  24   2       50.63       61.50     17.10 o 
   2  24   2       77.43       64.31     16.87 o 
   3  24   2       80.65       85.41     18.23 o 
   4  24   2        8.19       10.34     26.56 o 
   5  24   2       16.99      -10.45     32.07 o 
  -5  25   2       71.49       44.28     30.17 o 
  -4  25   2        5.18       -1.17     25.45 o 
  -3  25   2     1204.53     1115.48     48.35 o 
  -2  25   2       19.35       27.40     17.86 o 
  -1  25   2     4925.19     4390.51    159.44 o 
   0  25   2       14.22       14.22     17.30 o 
   1  25   2     1368.82     1319.19     39.64 o 
   2  25   2       62.34       44.37     16.58 o 
   3  25   2       88.95      134.67     20.58 o 
   4  25   2       41.37       63.97     22.02 o 
   5  25   2       53.10       83.45     32.99 o 
  -5  26   2       15.62       56.84     33.27 o 
  -4  26   2      174.97      190.59     30.49 o 
  -3  26   2        0.46       36.30     23.42 o 
  -2  26   2      334.65      336.48     31.71 o 
  -1  26   2       69.01       91.92     27.43 o 
   0  26   2      496.84      511.20     22.07 o 
   1  26   2      410.35      393.70     40.64 o 
   2  26   2      385.40      357.68     30.14 o 
   3  26   2      456.75      415.88     26.02 o 
   4  26   2        0.26      -12.52     21.15 o 
   5  26   2       44.91       41.47     29.78 o 
  -5  27   2       55.73       45.91     33.85 o 
  -4  27   2       18.88       60.92     41.28 o 
  -3  27   2      342.29      357.33     33.30 o 
  -2  27   2      223.48      250.08     22.84 o 
  -1  27   2      480.32      425.70     41.20 o 
   0  27   2      776.79      765.13     27.02 o 
   1  27   2     1002.33      983.77     42.38 o 
   2  27   2      223.58      200.87     62.69 o 
   3  27   2      409.37      482.38     35.46 o 
   4  27   2       15.20       36.60     30.04 o 
   5  27   2       20.54       83.49     27.30 o 
  -5  28   2       15.44       25.57     31.38 o 
  -4  28   2       11.40        5.16     47.95 o 
  -3  28   2        0.31      -26.42     27.10 o 
  -2  28   2        0.29       -5.51     18.48 o 
  -1  28   2       83.72       89.58     18.42 o 
   0  28   2       37.82       36.90     15.52 o 
   1  28   2      445.45      492.42     27.46 o 
   2  28   2        6.16      -25.38     22.78 o 
   3  28   2      516.16      539.89     43.45 o 
   4  28   2        0.02       49.31     30.59 o 
   5  28   2       17.15       32.38     36.78 o 
  -5  29   2        3.20       21.27     35.12 o 
  -4  29   2       46.60      107.11     30.01 o 
  -3  29   2       46.02       52.70     29.34 o 
  -2  29   2      272.14      240.49     23.36 o 
  -1  29   2      360.60      413.75     49.36 o 
   0  29   2      458.09      536.22     23.71 o 
   1  29   2      257.65      302.53     30.90 o 
   2  29   2      206.87      216.49     34.61 o 
   3  29   2       46.24      107.55     31.66 o 
   4  29   2       30.05       62.35     31.95 o 
  -4  30   2      121.84      111.90     32.12 o 
  -3  30   2      111.72      107.65     34.36 o 
  -2  30   2      265.21      263.72     30.78 o 
  -1  30   2      622.54      613.36     28.70 o 
   0  30   2      540.73      522.68     24.10 o 
   1  30   2      928.40      938.57     74.99 o 
   2  30   2      567.45      634.20     46.54 o 
   3  30   2      638.28      673.96     44.63 o 
   4  30   2       11.20      -28.47     30.97 o 
  -4  31   2       55.66      123.66     35.49 o 
  -3  31   2       36.70        9.86     28.63 o 
  -2  31   2      173.48      228.64     31.46 o 
  -1  31   2       75.01       68.35     20.05 o 
   0  31   2      229.54      244.78     24.77 o 
   1  31   2        0.75      -15.97     20.74 o 
   2  31   2      143.12      141.61     29.10 o 
   3  31   2        7.99       63.49     50.31 o 
   4  31   2       32.79       37.48     32.77 o 
  -4  32   2      187.39      201.49     46.98 o 
  -3  32   2        5.22        7.54     28.42 o 
  -2  32   2      871.97      779.18     48.24 o 
  -1  32   2       32.19       30.59     21.27 o 
   0  32   2     1096.04     1151.68     39.67 o 
   1  32   2      190.00      229.65     25.57 o 
   2  32   2      362.17      403.96     40.21 o 
   3  32   2       53.04       97.29     43.79 o 
   4  32   2       43.97       91.62     44.37 o 
  -4  33   2       12.88      -24.44     34.07 o 
  -3  33   2       32.33       34.27     30.80 o 
  -2  33   2       40.10       61.11     55.83 o 
  -1  33   2       10.42        3.61     20.66 o 
   0  33   2       37.13       67.40     20.98 o 
   1  33   2        0.07       -6.79     20.68 o 
   2  33   2        9.10       29.12     29.60 o 
   3  33   2        2.89       -8.51     30.80 o 
   4  33   2       11.56        9.45     35.34 o 
  -4  34   2      124.57      121.93     57.81 o 
  -3  34   2        0.81       -4.20     30.39 o 
  -2  34   2      634.95      646.57     61.62 o 
  -1  34   2        1.36        2.83     20.62 o 
   0  34   2     1019.92      983.97     63.41 o 
   1  34   2       15.32        9.06     33.74 o 
   2  34   2      639.81      704.60     68.88 o 
   3  34   2        8.15       -4.31     30.04 o 
  -3  35   2       19.93       22.42     32.55 o 
  -2  35   2       58.08       84.59     31.54 o 
  -1  35   2        9.36       11.64     20.82 o 
   0  35   2      242.60      225.31     28.15 o 
   1  35   2       13.33       40.00     23.44 o 
   2  35   2      244.87      233.88     33.82 o 
   3  35   2        5.92      -12.09     31.16 o 
  -3  36   2       17.09       15.93     34.26 o 
  -2  36   2      505.67      545.60     40.89 o 
  -1  36   2      117.44       87.11     23.56 o 
   0  36   2      743.37      719.55     39.18 o 
   1  36   2       78.77      119.56     33.99 o 
   2  36   2      248.54      407.75    131.47 o 
   3  36   2       52.59       40.31     32.94 o 
  -3  37   2      125.65       98.25     34.94 o 
  -2  37   2       20.12       18.10     28.77 o 
  -1  37   2      105.43      146.45     25.35 o 
   0  37   2      196.87      183.12     28.38 o 
   1  37   2      277.85      337.95     54.84 o 
   2  37   2      250.97      255.55     40.26 o 
  -2  38   2        9.53       14.16     32.12 o 
  -1  38   2       73.03      109.81     30.40 o 
   0  38   2      106.69      130.78     31.81 o 
   1  38   2       89.77      137.65     35.40 o 
   2  38   2       54.66       63.01     42.00 o 
  -2  39   2        3.77       18.49     34.09 o 
  -1  39   2      518.83      460.29     39.13 o 
   0  39   2      347.91      386.01     36.63 o 
   1  39   2      310.82      315.14     38.08 o 
   2  39   2       89.65      142.59     37.34 o 
  -1  40   2       29.34       59.22     30.39 o 
   0  40   2       11.54       -4.21     31.06 o 
   1  40   2       60.43       98.69     33.84 o 
  -7   0   3       34.15       44.66     46.40 o 
  -3   0   3     1644.32     1661.51     69.41 o 
  -1   0   3     1494.13     1462.94     31.17 o 
   1   0   3      671.06      840.74     26.17 o 
   3   0   3       93.94       81.72     13.63 o 
   5   0   3      207.00      249.01     39.34 o 
  -7   1   3       11.13       54.80     34.96 o 
  -6   1   3       36.12       19.99     25.59 o 
  -5   1   3       61.30       38.96     27.55 o 
  -4   1   3        8.70       20.80     16.45 o 
  -3   1   3      580.86      639.61     25.86 o 
  -2   1   3      247.23      261.92     15.31 o 
  -1   1   3     2639.62     2664.73     42.22 o 
   0   1   3     1061.02     1112.92     18.84 o 
   1   1   3     2972.78     3107.74     55.52 o 
   2   1   3      167.04      146.61     17.21 o 
   3   1   3      482.82      493.44     16.74 o 
   4   1   3      200.40      148.19     20.49 o 
   5   1   3      109.04      113.45     23.19 o 
   6   1   3        0.20       23.98     27.94 o 
  -7   2   3        2.91       -2.39     65.54 o 
  -6   2   3       33.01        8.93     25.08 o 
  -5   2   3      255.98      293.12     31.32 o 
  -4   2   3      268.61      288.44     21.33 o 
  -3   2   3      907.04      953.89     32.77 o 
  -2   2   3     1692.32     1692.87     48.32 o 
  -1   2   3      101.61      105.61      6.78 o 
   0   2   3     3140.37     2938.04     50.94 o 
   1   2   3      625.54      618.93     15.32 o 
   2   2   3     1681.59     1608.39     37.77 o 
   3   2   3       14.36       23.94      8.92 o 
   4   2   3      851.74      770.62     52.45 o 
   5   2   3       90.52      105.82     22.61 o 
   6   2   3       13.41       32.29     27.07 o 
  -7   3   3        0.31       31.92     56.50 o 
  -6   3   3        3.16       -1.16     26.80 o 
  -5   3   3      111.65      160.75     23.42 o 
  -4   3   3        5.77       20.10     16.80 o 
  -3   3   3       62.75       83.25     12.88 o 
  -2   3   3      379.94      456.00     19.92 o 
  -1   3   3      201.86      205.50      6.81 o 
   0   3   3     1284.24     1351.29     23.12 o 
   1   3   3     1342.17     1290.41     25.79 o 
   2   3   3     3132.71     3164.24     57.58 o 
   3   3   3      325.69      315.31     13.55 o 
   4   3   3       40.77       34.40     14.01 o 
   5   3   3      374.14      372.92     28.69 o 
   6   3   3       14.29        9.31     26.90 o 
  -7   4   3       17.50       -0.33     33.83 o 
  -6   4   3        7.48       17.39     26.78 o 
  -5   4   3       62.75       82.03     23.26 o 
  -4   4   3      530.36      541.04     37.41 o 
  -3   4   3      455.47      466.40     22.76 o 
  -2   4   3     7047.45     6988.78    141.07 o 
  -1   4   3      747.57      749.13     14.42 o 
   0   4   3    10560.23     9673.56    269.82 o 
   1   4   3       47.96       79.39      6.85 o 
   2   4   3     3250.15     3077.46     56.31 o 
   3   4   3      186.06      197.05     11.59 o 
   4   4   3     1011.77     1028.68     41.55 o 
   5   4   3       38.36       51.49     37.70 o 
   6   4   3       73.25       67.87     36.97 o 
  -7   5   3        2.87       31.99     33.77 o 
  -6   5   3       11.15       64.38     37.02 o 
  -5   5   3       38.86       43.11     21.11 o 
  -4   5   3       24.67       46.70     24.83 o 
  -3   5   3      655.25      716.76     27.84 o 
  -2   5   3        7.00       69.66      8.23 o 
  -1   5   3      125.97      131.11      6.68 o 
   0   5   3       47.95       60.46      5.24 o 
   1   5   3     1190.79     1165.15     24.52 o 
   2   5   3       29.07       32.61      7.10 o 
   3   5   3     1526.97     1479.52     31.68 o 
   4   5   3      129.00      115.46     15.21 o 
   5   5   3        7.85        7.27     22.92 o 
   6   5   3       50.93       28.59     25.79 o 
  -7   6   3       13.69       49.13     65.83 o 
  -6   6   3      139.22      122.38     43.21 o 
  -5   6   3       38.56       68.62     22.47 o 
  -4   6   3      662.44      659.45     32.00 o 
  -3   6   3      202.68      210.88     20.52 o 
  -2   6   3     2099.57     2026.90     45.50 o 
  -1   6   3      124.80      150.52      6.78 o 
   0   6   3     4287.89     4171.81     64.68 o 
   1   6   3      207.42      220.10     11.40 o 
   2   6   3     5757.12     5805.24    101.53 o 
   3   6   3      506.52      434.78     19.14 o 
   4   6   3      948.50     1036.63     53.21 o 
   5   6   3       57.96       32.10     21.36 o 
   6   6   3       74.24       71.11     28.16 o 
  -7   7   3        1.41       -5.00     36.73 o 
  -6   7   3       63.40       70.18     38.76 o 
  -5   7   3       16.61       13.10     23.09 o 
  -4   7   3      850.16      779.52     39.63 o 
  -3   7   3       56.90       77.87     11.15 o 
  -2   7   3     3046.22     3121.91     56.42 o 
  -1   7   3        5.91       14.81      5.79 o 
   0   7   3     1663.31     1593.30     31.34 o 
   1   7   3      199.10      223.27     14.79 o 
   2   7   3        0.01       -9.94      6.63 o 
   3   7   3      102.32       92.55     13.50 o 
   4   7   3       38.67       60.69     15.08 o 
   5   7   3       54.89       31.51     21.80 o 
   6   7   3       26.15       23.22     26.88 o 
  -6   8   3       14.01      -54.13     38.76 o 
  -5   8   3       37.06       39.46     24.17 o 
  -4   8   3       73.70      129.50     20.69 o 
  -3   8   3       10.42       31.09     10.19 o 
  -2   8   3     2766.96     2791.23     51.26 o 
  -1   8   3      482.71      558.28     16.79 o 
   0   8   3     4026.22     3852.79     68.75 o 
   1   8   3      835.47      903.68     20.16 o 
   2   8   3      849.92      854.51     20.54 o 
   3   8   3      122.18       79.39     13.17 o 
   4   8   3       94.93      129.17     17.26 o 
   5   8   3       40.36       47.64     41.28 o 
   6   8   3        2.36       28.37     27.65 o 
  -6   9   3       88.92       74.72     42.82 o 
  -5   9   3        2.40       26.04     38.52 o 
  -4   9   3      369.95      371.59     25.08 o 
  -3   9   3      243.56      245.00     14.19 o 
  -2   9   3       62.53       70.16      8.96 o 
  -1   9   3     1774.38     1701.86     33.44 o 
   0   9   3     1188.60     1223.18     25.88 o 
   1   9   3     1902.47     1935.64     36.94 o 
   2   9   3       43.82       41.97      7.42 o 
   3   9   3      278.65      270.78     16.86 o 
   4   9   3      633.72      568.94     25.35 o 
   5   9   3       53.02       56.79     23.19 o 
   6   9   3      101.42       58.71     31.56 o 
  -6  10   3       51.74       50.12     32.33 o 
  -5  10   3      393.94      403.64     45.38 o 
  -4  10   3        6.37       13.77     17.22 o 
  -3  10   3     1349.15     1407.57     30.83 o 
  -2  10   3        7.97       26.62      7.20 o 
  -1  10   3      158.35      211.85     11.11 o 
   0  10   3      652.10      737.84     18.71 o 
   1  10   3     1745.69     1811.11     35.20 o 
   2  10   3       29.67       31.20      7.64 o 
   3  10   3      753.63      711.25     28.05 o 
   4  10   3      317.73      372.06     25.57 o 
   5  10   3        9.77       12.15     19.12 o 
   6  10   3       10.57       28.52     28.87 o 
  -6  11   3       74.15      137.75     53.07 o 
  -5  11   3      327.45      356.10     32.24 o 
  -4  11   3      288.24      281.78     23.64 o 
  -3  11   3     3108.16     3072.58     57.94 o 
  -2  11   3      903.01      897.65     19.04 o 
  -1  11   3     7738.42     7290.86    126.65 o 
   0  11   3     1046.74     1061.37     23.88 o 
   1  11   3    12710.68    12818.40    193.60 o 
   2  11   3        2.39        5.27      6.91 o 
   3  11   3     4899.50     4832.31    101.21 o 
   4  11   3        4.25      -13.73     15.56 o 
   5  11   3      329.38      415.53     31.47 o 
   6  11   3        0.98        0.21     29.90 o 
  -6  12   3       91.67       91.35     47.56 o 
  -5  12   3        3.17       -4.79     24.19 o 
  -4  12   3       54.69       81.07     19.79 o 
  -3  12   3       19.70      119.03     30.34 o 
  -2  12   3      755.09      774.34     17.21 o 
  -1  12   3      447.18      582.73     17.08 o 
   0  12   3     1298.80     1382.25     24.95 o 
   1  12   3     2089.37     2284.74     38.75 o 
   2  12   3      211.08      239.19     11.08 o 
   3  12   3     2041.11     1923.28     47.80 o 
   4  12   3     1618.02     1526.90     43.97 o 
   5  12   3      181.18      155.68     22.20 o 
   6  12   3       98.82      105.87     66.70 o 
  -6  13   3        9.87       50.94     53.36 o 
  -5  13   3      273.57      243.79     49.30 o 
  -4  13   3        6.37        9.53     21.04 o 
  -3  13   3     2891.05     2892.13     64.04 o 
  -2  13   3        4.71        2.81      6.51 o 
  -1  13   3     6840.08     6424.11    112.91 o 
   0  13   3      827.50      920.05     18.60 o 
   1  13   3    11532.31    11535.39    175.10 o 
   2  13   3      402.87      376.00     14.16 o 
   3  13   3     4295.03     4376.13    174.49 o 
   4  13   3        0.53       11.15     15.99 o 
   5  13   3      227.36      272.10     25.54 o 
   6  13   3        0.55      -23.06     28.59 o 
  -6  14   3        5.39       56.74     54.13 o 
  -5  14   3      458.71      477.05     54.81 o 
  -4  14   3        0.88       -6.86     30.88 o 
  -3  14   3     1554.29     1657.89     53.70 o 
  -2  14   3        0.45       16.33      9.13 o 
  -1  14   3      569.29      701.22     20.00 o 
   0  14   3        0.74      -12.04      8.02 o 
   1  14   3     1872.24     2032.60     49.50 o 
   2  14   3        0.57       -3.58     10.50 o 
   3  14   3     1508.70     1564.53     41.54 o 
   4  14   3      247.74      245.98     40.32 o 
   5  14   3       54.48       91.05     22.86 o 
   6  14   3       71.60       90.22     32.77 o 
  -6  15   3       97.32      100.82     51.91 o 
  -5  15   3      248.52      312.81     50.27 o 
  -4  15   3      195.40      155.37     30.69 o 
  -3  15   3     1759.99     1762.90     56.57 o 
  -2  15   3      235.98      264.47     13.32 o 
  -1  15   3     7782.38     7143.77    125.65 o 
   0  15   3     1122.05     1148.09     26.99 o 
   1  15   3     5460.24     5304.36     83.91 o 
   2  15   3      222.89      238.75     21.79 o 
   3  15   3      480.55      541.10     32.96 o 
   4  15   3        1.02       11.13     17.40 o 
   5  15   3      205.61      240.47     33.64 o 
   6  15   3        2.47        2.10     40.55 o 
  -6  16   3       41.68       87.00     57.71 o 
  -5  16   3       39.81       78.99     27.78 o 
  -4  16   3       42.58       35.61     21.53 o 
  -3  16   3      376.81      418.12     27.53 o 
  -2  16   3     1026.83     1023.24     25.86 o 
  -1  16   3      350.52      445.11     16.89 o 
   0  16   3      363.11      377.61     15.04 o 
   1  16   3      126.89      134.66      8.43 o 
   2  16   3      295.66      288.00     26.34 o 
   3  16   3        4.17       -7.13     14.32 o 
   4  16   3      222.00      254.60     50.10 o 
   5  16   3       90.21       44.38     22.48 o 
   6  16   3       19.93       38.56     38.09 o 
  -6  17   3       83.15      103.90     34.08 o 
  -5  17   3        2.23      -14.14     27.11 o 
  -4  17   3      105.18       97.65     24.25 o 
  -3  17   3      323.26      287.28     24.15 o 
  -2  17   3      404.68      449.28     17.56 o 
  -1  17   3     1311.06     1252.85     29.79 o 
   0  17   3     1119.27     1116.73     27.55 o 
   1  17   3     1535.56     1456.99     33.30 o 
   2  17   3      706.88      711.30     34.95 o 
   3  17   3     1085.13     1072.83     34.49 o 
   4  17   3      434.48      419.69     32.78 o 
   5  17   3       41.81       90.57     23.62 o 
   6  17   3       25.89       49.29     33.52 o 
  -6  18   3       24.81       65.84     39.88 o 
  -5  18   3        5.73       -2.83     24.64 o 
  -4  18   3      170.92      151.33     28.13 o 
  -3  18   3      183.94      153.95     21.76 o 
  -2  18   3     2050.87     1990.44     42.33 o 
  -1  18   3      492.37      483.22     17.85 o 
   0  18   3     5452.44     5280.82     96.16 o 
   1  18   3       34.96       33.81     10.80 o 
   2  18   3     2453.29     2531.98     82.12 o 
   3  18   3        3.82       -0.94     21.81 o 
   4  18   3      467.19      488.00     26.68 o 
   5  18   3        0.20        4.53     20.96 o 
   6  18   3       38.59       64.11     31.46 o 
  -6  19   3        0.59       35.28     32.83 o 
  -5  19   3       21.35       11.90     25.89 o 
  -4  19   3       72.47      110.22     24.78 o 
  -3  19   3        1.95       -5.25     18.72 o 
  -2  19   3      310.21      416.96     17.99 o 
  -1  19   3      392.06      384.98     18.49 o 
   0  19   3      176.71      232.50     14.67 o 
   1  19   3      150.06      154.60     13.88 o 
   2  19   3        2.14        2.60     19.65 o 
   3  19   3       41.17       34.25     22.64 o 
   4  19   3       63.63       82.01     39.29 o 
   5  19   3       33.21       15.51     23.00 o 
   6  19   3       19.21        3.28     34.91 o 
  -6  20   3       74.76       62.95     38.62 o 
  -5  20   3       29.77       45.70     30.19 o 
  -4  20   3      631.68      600.00     38.95 o 
  -3  20   3       14.32       -6.39     20.04 o 
  -2  20   3     3749.33     3363.88     65.25 o 
  -1  20   3        1.56      -14.84     13.83 o 
   0  20   3     7406.22     7144.88    127.86 o 
   1  20   3       45.05       37.85     12.12 o 
   2  20   3     4461.01     4374.05    119.73 o 
   3  20   3       15.51       21.42     22.71 o 
   4  20   3     1062.04     1160.76     53.88 o 
   5  20   3       22.94       25.92     30.86 o 
  -6  21   3        4.52       -6.62     33.41 o 
  -5  21   3        0.09      -41.04     27.36 o 
  -4  21   3       28.29       26.90     31.22 o 
  -3  21   3        1.12       -1.03     20.66 o 
  -2  21   3       17.88      128.94     24.33 o 
  -1  21   3       45.03       42.15     12.55 o 
   0  21   3      136.75      196.20     14.89 o 
   1  21   3      144.49       83.56     16.71 o 
   2  21   3      266.83      259.37     27.71 o 
   3  21   3       26.07        9.91     23.74 o 
   4  21   3       24.91       30.02     25.95 o 
   5  21   3       25.15       25.63     32.86 o 
  -5  22   3        1.34      -12.32     36.93 o 
  -4  22   3      215.60      211.25     30.31 o 
  -3  22   3       41.46       26.75     22.14 o 
  -2  22   3     2469.23     2337.08     57.18 o 
  -1  22   3      423.55      437.43     19.16 o 
   0  22   3     7139.06     6947.61    125.37 o 
   1  22   3      392.47      395.55     45.73 o 
   2  22   3     3294.81     3245.90     94.75 o 
   3  22   3       49.79       35.24     25.11 o 
   4  22   3      489.25      535.93     38.30 o 
   5  22   3        5.42        8.50     33.56 o 
  -5  23   3        1.26      -21.05     28.19 o 
  -4  23   3       13.58       37.30     33.74 o 
  -3  23   3       77.69       88.35     24.99 o 
  -2  23   3       34.42      116.87     17.98 o 
  -1  23   3      799.78      684.69     24.64 o 
   0  23   3       98.17      144.89     15.71 o 
   1  23   3      176.03      167.98     19.47 o 
   2  23   3       38.47       65.56     22.84 o 
   3  23   3       30.22      -11.03     41.32 o 
   4  23   3        0.71       44.40     31.08 o 
   5  23   3       60.73        5.37     35.48 o 
  -5  24   3       47.58       50.88     32.30 o 
  -4  24   3      528.55      534.85     38.36 o 
  -3  24   3      720.59      709.76     41.23 o 
  -2  24   3     2978.44     2831.17     67.68 o 
  -1  24   3     1808.87     1672.64     40.32 o 
   0  24   3     1978.54     1923.70     44.11 o 
   1  24   3      341.35      363.06     24.40 o 
   2  24   3     1248.78     1278.95     52.08 o 
   3  24   3       43.62       35.18     34.03 o 
   4  24   3      280.67      357.59     39.68 o 
   5  24   3       22.34       34.77     34.57 o 
  -5  25   3        6.79        1.29     30.67 o 
  -4  25   3       64.17       33.57     28.52 o 
  -3  25   3      118.78      146.84     50.94 o 
  -2  25   3      330.95      344.53     23.57 o 
  -1  25   3      880.35      917.79     29.05 o 
   0  25   3      468.49      508.22     27.56 o 
   1  25   3      735.90      678.49     31.33 o 
   2  25   3       22.57       25.68     25.51 o 
   3  25   3      120.07       90.42     28.75 o 
   4  25   3       16.29       46.90     31.49 o 
   5  25   3       85.82       55.63     36.47 o 
  -5  26   3       77.78       65.00     35.90 o 
  -4  26   3       68.56       76.72     28.91 o 
  -3  26   3       59.22       99.53     27.89 o 
  -2  26   3      289.00      275.04     23.34 o 
  -1  26   3      236.72      267.37     19.85 o 
   0  26   3      178.75      222.76     24.60 o 
   1  26   3        6.08        8.40     20.35 o 
   2  26   3       25.21       -3.42     27.42 o 
   3  26   3       26.76       15.33     26.79 o 
   4  26   3        1.76       -4.91     31.02 o 
   5  26   3       56.70      109.55     37.60 o 
  -5  27   3       32.21       -5.56     32.25 o 
  -4  27   3        0.32       -4.72     47.32 o 
  -3  27   3      350.15      407.62     35.86 o 
  -2  27   3       65.82       73.73     21.45 o 
  -1  27   3     1487.45     1383.10     44.06 o 
   0  27   3       59.79       69.85     24.50 o 
   1  27   3     2426.28     2344.10     60.77 o 
   2  27   3       92.86       86.53     41.57 o 
   3  27   3      725.44      769.56     47.15 o 
   4  27   3       47.48      110.33     47.66 o 
   5  27   3       58.67       -0.31     37.31 o 
  -5  28   3       25.33       15.25     46.54 o 
  -4  28   3       39.31       82.85     31.47 o 
  -3  28   3       81.42      120.90     29.30 o 
  -2  28   3      101.10       70.33     21.42 o 
  -1  28   3       51.20       67.65     16.64 o 
   0  28   3      232.54      209.65     23.15 o 
   1  28   3       80.77      116.41     21.48 o 
   2  28   3      153.90      160.18     32.67 o 
   3  28   3       10.01      -23.44     30.04 o 
   4  28   3       50.78       99.77     35.40 o 
  -4  29   3        1.21       40.19     33.86 o 
  -3  29   3      657.80      625.12     45.43 o 
  -2  29   3       20.48       47.97     21.44 o 
  -1  29   3     1287.94     1194.46     39.55 o 
   0  29   3       87.76       81.51     18.74 o 
   1  29   3     1858.95     1829.45     53.42 o 
   2  29   3       10.14      -40.19     27.04 o 
   3  29   3      803.72      878.23     73.95 o 
   4  29   3       12.11       10.24     34.84 o 
  -4  30   3        5.89        7.93     32.44 o 
  -3  30   3       13.01       61.98     40.07 o 
  -2  30   3       41.59       16.33     20.37 o 
  -1  30   3      440.57      438.24     52.92 o 
   0  30   3       32.53       -8.57     19.65 o 
   1  30   3       29.40       28.42     20.90 o 
   2  30   3      103.42       57.37     29.11 o 
   3  30   3        5.99       31.55     31.63 o 
   4  30   3       28.87       65.51     56.21 o 
  -4  31   3       36.24       40.32     38.09 o 
  -3  31   3      424.72      461.75     40.06 o 
  -2  31   3       53.21       65.52     22.03 o 
  -1  31   3     1055.22      993.21     37.37 o 
   0  31   3      129.95       91.84     37.96 o 
   1  31   3     1184.34     1241.49     68.63 o 
   2  31   3       26.61      -15.04     32.04 o 
   3  31   3      454.42      549.05     46.10 o 
   4  31   3        0.04       -4.84     34.54 o 
  -4  32   3       21.25      -32.07     32.36 o 
  -3  32   3       94.38       80.95     77.14 o 
  -2  32   3      155.71      127.54     24.40 o 
  -1  32   3      155.58      186.96     24.92 o 
   0  32   3       31.48       31.99     21.19 o 
   1  32   3       33.08       40.56     23.26 o 
   2  32   3        1.38       -0.08     30.24 o 
   3  32   3       13.37        3.84     30.85 o 
   4  32   3        4.32      -17.30     46.88 o 
  -4  33   3       52.87       80.14     45.34 o 
  -3  33   3      101.73      141.40     36.16 o 
  -2  33   3      153.25       93.94     24.61 o 
  -1  33   3      637.79      671.61     33.40 o 
   0  33   3      229.65      209.54     30.11 o 
   1  33   3      452.65      491.69     31.30 o 
   2  33   3       24.15       24.15     45.05 o 
   3  33   3       37.42       35.86     34.11 o 
  -3  34   3        1.45      -16.48     30.47 o 
  -2  34   3       51.69       81.35     24.94 o 
  -1  34   3       18.37       24.32     21.86 o 
   0  34   3      174.63      187.14     27.52 o 
   1  34   3       89.88       81.25     25.09 o 
   2  34   3       71.80       30.67     34.03 o 
   3  34   3       26.87       71.64     69.41 o 
  -3  35   3       10.60       76.28     56.50 o 
  -2  35   3      142.90      181.40     27.31 o 
  -1  35   3        1.55       31.66     23.78 o 
   0  35   3       72.72       98.32     23.52 o 
   1  35   3       15.55      -18.20     31.03 o 
   2  35   3        0.44       15.19     32.51 o 
   3  35   3        3.73       25.72     34.94 o 
  -3  36   3        3.90      -11.21     86.61 o 
  -2  36   3      279.98      277.87     36.94 o 
  -1  36   3        8.82       15.85     25.63 o 
   0  36   3      505.18      554.73     40.74 o 
   1  36   3        2.37        0.35     26.30 o 
   2  36   3      291.62      173.10     38.81 o 
  -2  37   3        3.51       59.63     34.41 o 
  -1  37   3       12.29        0.63     50.70 o 
   0  37   3        0.25       -5.35     28.53 o 
   1  37   3       45.15       62.43     27.87 o 
   2  37   3        1.25       -1.52     38.09 o 
  -2  38   3      169.59      228.73     37.50 o 
  -1  38   3       42.33       65.09     39.34 o 
   0  38   3      344.43      363.15     36.10 o 
   1  38   3        0.52      -19.51     51.23 o 
  -1  39   3       65.82       27.27     39.78 o 
   0  39   3        7.83       16.22     30.62 o 
   1  39   3       68.62       70.69     35.30 o 
  -6   0   4       25.43      -16.63     37.70 o 
  -4   0   4     1709.98     1627.96     74.53 o 
  -2   0   4    14097.46    14169.35    340.71 o 
   0   0   4     1590.76     1440.77     32.13 o 
   2   0   4       44.17       28.38     12.03 o 
   4   0   4      911.98      794.50     52.39 o 
   6   0   4        4.67      -13.53     37.31 o 
  -6   1   4        7.56      -15.17     27.33 o 
  -5   1   4        3.46       -8.51     37.89 o 
  -4   1   4        3.48       57.00     18.46 o 
  -3   1   4      112.79       97.91     15.03 o 
  -2   1   4      221.80      448.50     18.47 o 
  -1   1   4      282.07      313.39     12.62 o 
   0   1   4      621.24      689.80     17.88 o 
   1   1   4     1497.80     1541.05     31.40 o 
   2   1   4     1564.40     1653.11     34.60 o 
   3   1   4      707.71      778.01     22.62 o 
   4   1   4        2.09       11.17     18.41 o 
   5   1   4       22.09       26.44     22.25 o 
   6   1   4       33.45       73.67     30.64 o 
  -6   2   4       11.16      -45.97     30.64 o 
  -5   2   4        0.86      -12.86     23.78 o 
  -4   2   4      300.58      340.45     30.26 o 
  -3   2   4      325.15      339.40     20.57 o 
  -2   2   4     2806.56     2858.98     52.69 o 
  -1   2   4    11034.44    10782.05    147.62 o 
   0   2   4     5804.62     5469.76    112.57 o 
   1   2   4     5280.71     5488.85     96.15 o 
   2   2   4     1206.28     1218.07     38.66 o 
   3   2   4      447.19      430.73     21.57 o 
   4   2   4       41.48       16.65     23.83 o 
   5   2   4      350.31      351.05     29.28 o 
   6   2   4       10.72       34.32     26.96 o 
  -6   3   4       32.35       47.85     42.63 o 
  -5   3   4        0.66       45.34     23.76 o 
  -4   3   4      307.08      350.36     24.29 o 
  -3   3   4     1017.00     1012.87     36.46 o 
  -2   3   4     1612.63     1681.48     33.36 o 
  -1   3   4    11231.58    11012.72    166.39 o 
   0   3   4     2791.55     2758.95     44.72 o 
   1   3   4     5659.68     5827.77    101.77 o 
   2   3   4      936.09      896.47     29.40 o 
   3   3   4     1307.27     1359.12     35.40 o 
   4   3   4      423.43      436.43     21.65 o 
   5   3   4      215.63      236.78     28.52 o 
   6   3   4      112.84      114.89     31.34 o 
  -6   4   4       41.77       -4.93     39.54 o 
  -5   4   4       66.64       70.94     32.72 o 
  -4   4   4       51.07      102.09     25.95 o 
  -3   4   4      725.90      762.92     24.50 o 
  -2   4   4       26.70      123.39     14.21 o 
  -1   4   4     5223.19     5203.96     80.67 o 
   0   4   4     1240.51     1240.01     22.71 o 
   1   4   4     4341.01     4270.55     86.94 o 
   2   4   4     1496.01     1542.02     32.66 o 
   3   4   4     1021.60     1018.13     25.73 o 
   4   4   4      243.84      288.91     42.74 o 
   5   4   4       67.97       83.11     23.23 o 
   6   4   4       18.07       41.35     28.73 o 
  -6   5   4       43.39       70.95     43.60 o 
  -5   5   4       43.32       62.22     26.15 o 
  -4   5   4     1462.49     1428.01     38.33 o 
  -3   5   4      184.50      236.84     15.22 o 
  -2   5   4     7342.32     7152.75    145.61 o 
  -1   5   4      896.87      948.39     18.34 o 
   0   5   4     4997.47     4607.47     71.95 o 
   1   5   4     2197.59     2155.70     41.41 o 
   2   5   4     2790.04     2842.52     53.85 o 
   3   5   4      271.57      335.88     16.58 o 
   4   5   4      388.77      438.99     22.60 o 
   5   5   4        0.46        4.63     22.74 o 
   6   5   4        9.02       35.65     51.96 o 
  -5   6   4      159.18      157.99     33.78 o 
  -4   6   4        8.97       27.74     15.09 o 
  -3   6   4      540.86      596.72     40.12 o 
  -2   6   4      550.46      609.01     21.05 o 
  -1   6   4      241.37      266.94      9.21 o 
   0   6   4     4186.04     4066.58     63.94 o 
   1   6   4     1018.89      968.34     33.62 o 
   2   6   4     2341.57     2407.90     60.26 o 
   3   6   4      705.24      687.91     25.90 o 
   4   6   4      249.34      286.95     19.92 o 
   5   6   4      105.69      131.05     24.88 o 
   6   6   4       11.32       44.95     27.38 o 
  -5   7   4      187.37      212.93     29.47 o 
  -4   7   4        7.53       47.68     19.47 o 
  -3   7   4     1750.37     1733.57     36.21 o 
  -2   7   4      228.00      220.08     13.54 o 
  -1   7   4     2586.74     2631.65     49.42 o 
   0   7   4      911.98      888.78     17.70 o 
   1   7   4     1184.19     1178.78     26.34 o 
   2   7   4      390.89      432.66     15.78 o 
   3   7   4      470.07      492.38     21.99 o 
   4   7   4       14.20       20.39     17.82 o 
   5   7   4       25.82       31.67     27.07 o 
   6   7   4        7.30        7.59     29.13 o 
  -5   8   4       23.35       47.37     42.34 o 
  -4   8   4       41.68       26.11     19.80 o 
  -3   8   4       29.97       83.31     20.20 o 
  -2   8   4      664.68      645.67     17.22 o 
  -1   8   4      141.16      208.19     22.98 o 
   0   8   4     1803.71     1752.44     35.66 o 
   1   8   4      116.39      130.59      9.60 o 
   2   8   4     1033.27     1096.87     26.36 o 
   3   8   4        7.92        0.37     14.36 o 
   4   8   4       33.53       44.13     16.55 o 
   5   8   4       14.90        9.00     23.41 o 
   6   8   4        2.65      -17.96     27.85 o 
  -6   9   4        0.75       46.79     51.04 o 
  -5   9   4      247.87      321.90     50.94 o 
  -4   9   4       11.28       23.69     43.55 o 
  -3   9   4      956.71      961.66     29.18 o 
  -2   9   4        1.09       25.42      9.28 o 
  -1   9   4     1924.77     1882.70     37.76 o 
   0   9   4       63.22       98.22     11.34 o 
   1   9   4     2220.19     2240.66     43.37 o 
   2   9   4      189.17      184.87     11.89 o 
   3   9   4        1.49       13.00     13.56 o 
   4   9   4      231.20      196.09     19.15 o 
   5   9   4        2.24      -23.29     25.38 o 
   6   9   4       51.97       15.39     29.06 o 
  -6  10   4        5.50      -67.28     48.82 o 
  -5  10   4      101.35      139.78     45.92 o 
  -4  10   4       12.95       76.44     21.86 o 
  -3  10   4      661.43      676.13     24.57 o 
  -2  10   4      410.50      414.65     15.32 o 
  -1  10   4     2341.95     2218.37     43.48 o 
   0  10   4     1289.99     1352.13     29.91 o 
   1  10   4      903.98      868.32     26.36 o 
   2  10   4     1218.75     1216.09     27.92 o 
   3  10   4        3.72      -13.95     13.47 o 
   4  10   4      597.09      611.43     26.56 o 
   5  10   4       18.56       36.30     23.92 o 
   6  10   4       40.92       36.57     34.85 o 
  -6  11   4       38.41      -37.02     51.72 o 
  -5  11   4       73.73       88.55     41.08 o 
  -4  11   4       82.06       58.77     21.17 o 
  -3  11   4      722.43      726.60     42.35 o 
  -2  11   4     1098.16     1052.81     25.38 o 
  -1  11   4     1642.09     1703.24     35.33 o 
   0  11   4     1062.12     1063.01     25.37 o 
   1  11   4      402.45      448.07     18.57 o 
   2  11   4      932.98      939.55     23.91 o 
   3  11   4        7.18       -1.45     13.90 o 
   4  11   4       77.87       50.98     17.77 o 
   5  11   4       10.59       24.86     20.59 o 
   6  11   4        5.29       26.92     28.76 o 
  -6  12   4       26.25        7.54     53.75 o 
  -5  12   4      103.41      116.40     42.39 o 
  -4  12   4       85.42       92.11     22.87 o 
  -3  12   4     1077.03     1072.77     32.85 o 
  -2  12   4      319.30      383.43     15.54 o 
  -1  12   4     1989.86     1938.17     39.68 o 
   0  12   4     2533.33     2432.47     47.65 o 
   1  12   4     2929.84     2915.35     65.68 o 
   2  12   4      588.51      663.74     24.25 o 
   3  12   4     1948.79     1875.27     47.44 o 
   4  12   4       21.90        7.62     16.75 o 
   5  12   4      107.02      182.07     24.33 o 
   6  12   4        0.42       53.89     31.77 o 
  -6  13   4        1.96      -28.86     29.49 o 
  -5  13   4       46.69       59.94     26.81 o 
  -4  13   4      172.33      152.63     25.47 o 
  -3  13   4       14.47       50.67     17.93 o 
  -2  13   4     1060.59     1063.78     30.22 o 
  -1  13   4      433.74      481.06     17.25 o 
   0  13   4     4635.87     4597.63     83.86 o 
   1  13   4      325.54      341.10     15.00 o 
   2  13   4     5786.94     5739.76    148.35 o 
   3  13   4       62.35       62.94     21.20 o 
   4  13   4      447.58      423.69     24.63 o 
   5  13   4        0.22        7.72     21.12 o 
   6  13   4        1.78        9.11     30.21 o 
  -6  14   4        4.61       29.86     31.27 o 
  -5  14   4       54.20       58.33     25.38 o 
  -4  14   4      202.33      205.16     36.25 o 
  -3  14   4      540.94      583.17     24.38 o 
  -2  14   4      704.47      734.61     22.25 o 
  -1  14   4     4079.30     3844.41     71.57 o 
   0  14   4     1006.18     1048.78     30.79 o 
   1  14   4      586.43      594.54     19.92 o 
   2  14   4      734.41      708.31     35.63 o 
   3  14   4      166.34      144.24     30.35 o 
   4  14   4       50.77       46.82     25.73 o 
   5  14   4        3.99       19.82     21.03 o 
   6  14   4        8.60       29.77     41.37 o 
  -6  15   4       61.93       34.48     33.63 o 
  -5  15   4        0.13      -23.36     25.59 o 
  -4  15   4       45.69       91.32     24.24 o 
  -3  15   4       98.20      102.29     21.41 o 
  -2  15   4      221.63      235.59     14.35 o 
  -1  15   4      231.95      274.73     21.33 o 
   0  15   4      899.23      848.92     24.00 o 
   1  15   4      921.32      928.20     31.69 o 
   2  15   4      105.14      131.34     21.60 o 
   3  15   4     2234.32     2188.21     69.88 o 
   4  15   4      138.17      114.75     32.09 o 
   5  15   4      299.71      345.39     35.82 o 
  -6  16   4        4.30      -14.55     56.99 o 
  -5  16   4       39.90        4.69     44.03 o 
  -4  16   4       32.72        8.29     23.20 o 
  -3  16   4       91.00      103.09     20.97 o 
  -2  16   4      535.52      574.18     24.51 o 
  -1  16   4      469.64      443.95     17.52 o 
   0  16   4       24.38       30.54     10.47 o 
   1  16   4      225.89      239.49     14.75 o 
   2  16   4      416.69      482.20     51.52 o 
   3  16   4        0.05       32.61     23.89 o 
   4  16   4       29.93       46.91     42.49 o 
   5  16   4        0.92      -14.26     27.11 o 
  -6  17   4       31.75       14.92     37.26 o 
  -5  17   4        3.79      -13.29     27.75 o 
  -4  17   4       96.32       72.25     25.02 o 
  -3  17   4        0.11       31.92     20.72 o 
  -2  17   4      170.95      204.20     22.16 o 
  -1  17   4       37.64       60.81     11.90 o 
   0  17   4      490.43      483.93     18.71 o 
   1  17   4       37.27       53.15     12.50 o 
   2  17   4        6.99       31.15     22.42 o 
   3  17   4       54.81       99.93     25.10 o 
   4  17   4      116.03      132.89     54.96 o 
   5  17   4       21.86       42.69     51.38 o 
  -6  18   4       18.87       23.19     35.91 o 
  -5  18   4       15.73       22.32     30.03 o 
  -4  18   4       86.47      118.61     27.20 o 
  -3  18   4       76.76       62.93     22.33 o 
  -2  18   4      674.00      655.65     22.78 o 
  -1  18   4      281.97      303.80     16.71 o 
   0  18   4      160.50      175.14     12.24 o 
   1  18   4      448.53      498.83     20.26 o 
   2  18   4       51.16       33.54     22.51 o 
   3  18   4       14.11        6.55     24.08 o 
   4  18   4       81.76       67.42     26.97 o 
   5  18   4        7.14       11.61     42.53 o 
  -6  19   4        7.09       36.08     36.75 o 
  -5  19   4       15.41      -28.32     27.94 o 
  -4  19   4      213.58      246.93     47.56 o 
  -3  19   4       29.75        2.64     20.23 o 
  -2  19   4      748.78      688.58     23.80 o 
  -1  19   4      207.09      272.39     16.75 o 
   0  19   4      431.81      455.62     25.88 o 
   1  19   4      231.41      242.64     16.23 o 
   2  19   4      314.06      337.65     30.14 o 
   3  19   4        9.06      -19.97     23.00 o 
   4  19   4       97.29      118.33     30.10 o 
   5  19   4       21.25       22.93     31.03 o 
  -5  20   4       58.94        4.83     31.03 o 
  -4  20   4       17.59       54.36     29.10 o 
  -3  20   4      228.04      196.90     25.50 o 
  -2  20   4        7.88       65.88     14.24 o 
  -1  20   4      861.53      868.08     26.75 o 
   0  20   4       32.28       67.45     13.74 o 
   1  20   4     1050.40     1024.12     35.38 o 
   2  20   4        0.00        2.63     22.14 o 
   3  20   4      550.85      588.70     38.47 o 
   4  20   4       43.87       60.61     28.96 o 
   5  20   4       53.41       32.39     35.04 o 
  -5  21   4       25.78       38.26     49.11 o 
  -4  21   4      263.60      269.76     32.55 o 
  -3  21   4      122.98       99.52     34.46 o 
  -2  21   4     1819.38     1807.00     42.04 o 
  -1  21   4        2.11       47.81     13.66 o 
   0  21   4     1504.71     1512.86     55.73 o 
   1  21   4        5.58       38.00     17.79 o 
   2  21   4      218.83      237.10     50.70 o 
   3  21   4       18.83        4.10     25.43 o 
   4  21   4       67.82       54.32     57.66 o 
   5  21   4        1.32        4.14     33.81 o 
  -5  22   4        0.36       -3.50     30.56 o 
  -4  22   4        4.60       26.03     27.02 o 
  -3  22   4       87.07      103.14     32.43 o 
  -2  22   4       44.69       76.88     15.82 o 
  -1  22   4     1965.99     1963.80     44.75 o 
   0  22   4        6.23       29.88     14.19 o 
   1  22   4     1910.08     1904.52     58.06 o 
   2  22   4        1.89       34.96     25.51 o 
   3  22   4      493.15      515.36     41.42 o 
   4  22   4        8.16       18.36     31.27 o 
   5  22   4      222.75      192.28     37.76 o 
  -5  23   4        4.92       51.84     34.70 o 
  -4  23   4      212.96      177.59     30.54 o 
  -3  23   4        7.25      -11.26     47.32 o 
  -2  23   4      354.73      392.52     24.88 o 
  -1  23   4        2.95       16.07     15.95 o 
   0  23   4      544.74      550.05     22.95 o 
   1  23   4        2.73      -25.06     21.01 o 
   2  23   4      425.21      470.67     58.43 o 
   3  23   4       50.92       80.71     32.67 o 
   4  23   4       23.12       -1.24     30.43 o 
   5  23   4      114.10      107.02     34.92 o 
  -5  24   4        0.08        6.57     67.33 o 
  -4  24   4      120.93      111.87     31.82 o 
  -3  24   4       33.79       23.37     25.68 o 
  -2  24   4      797.48      740.20     31.68 o 
  -1  24   4      187.41      161.52     21.93 o 
   0  24   4       36.17       39.06     15.93 o 
   1  24   4      502.31      437.82     27.07 o 
   2  24   4       56.53       -4.11     25.88 o 
   3  24   4      252.88      237.22     33.72 o 
   4  24   4        3.68      -22.93     31.63 o 
   5  24   4        7.72       24.05     37.65 o 
  -5  25   4       24.52       59.86     34.36 o 
  -4  25   4        7.69       -9.65     30.03 o 
  -3  25   4       51.87       49.73     27.48 o 
  -2  25   4       17.21       -4.32     19.10 o 
  -1  25   4       21.85       25.59     15.27 o 
   0  25   4        1.34        0.99     14.88 o 
   1  25   4       53.32       77.04     21.78 o 
   2  25   4       26.67       11.37     28.02 o 
   3  25   4       59.08       95.87     32.09 o 
   4  25   4       75.14       88.82     36.66 o 
  -5  26   4        5.82      -39.30     44.71 o 
  -4  26   4       27.90       32.23     41.95 o 
  -3  26   4       72.21       90.79     28.19 o 
  -2  26   4       55.10       45.15     21.42 o 
  -1  26   4      453.11      415.15     23.26 o 
   0  26   4       30.97       40.11     16.64 o 
   1  26   4      217.65      204.81     24.18 o 
   2  26   4        6.90      -10.88     28.02 o 
   3  26   4        0.83       -2.13     46.40 o 
   4  26   4        3.48      -20.83     42.82 o 
  -4  27   4        5.13        4.44     29.98 o 
  -3  27   4        2.85        8.23     28.01 o 
  -2  27   4       90.35       71.15     35.34 o 
  -1  27   4       23.26       45.41     20.40 o 
   0  27   4      457.23      440.56     23.37 o 
   1  27   4        1.66      -29.56     19.71 o 
   2  27   4      576.51      516.14     40.49 o 
   3  27   4       96.97      111.26     38.18 o 
   4  27   4       29.46       20.78     38.57 o 
  -4  28   4        5.13       54.26     33.89 o 
  -3  28   4      187.53      177.59     31.88 o 
  -2  28   4       21.16       -2.39     20.88 o 
  -1  28   4      424.86      437.91     27.76 o 
   0  28   4      123.95       45.79     36.42 o 
   1  28   4      130.66      133.64     23.70 o 
   2  28   4       64.96       31.35     37.65 o 
   3  28   4       40.43       12.52     58.82 o 
   4  28   4        7.14       31.53     34.89 o 
  -4  29   4       66.97       80.33     36.90 o 
  -3  29   4       41.69       46.20     31.93 o 
  -2  29   4      299.90      272.11     26.78 o 
  -1  29   4      258.35      267.31     22.00 o 
   0  29   4      515.06      515.75     29.48 o 
   1  29   4      383.64      360.42     34.33 o 
   2  29   4      587.06      560.72     42.57 o 
   3  29   4        9.06       27.78     32.71 o 
   4  29   4       69.10       74.75     38.07 o 
  -4  30   4        0.43       12.16     33.96 o 
  -3  30   4      223.56      243.23     36.22 o 
  -2  30   4       17.72       63.03     23.12 o 
  -1  30   4      549.04      518.29     35.40 o 
   0  30   4       32.09       17.81     26.47 o 
   1  30   4      482.15      447.52     30.99 o 
   2  30   4       20.09       16.24     31.40 o 
   3  30   4       65.92       18.07     33.69 o 
   4  30   4       20.72       14.83     40.56 o 
  -4  31   4       28.23       65.67     35.61 o 
  -3  31   4       38.25        0.96     32.98 o 
  -2  31   4      168.99      258.84     27.93 o 
  -1  31   4       75.81       71.06     23.06 o 
   0  31   4      376.70      358.42     29.43 o 
   1  31   4       94.75       78.70     24.38 o 
   2  31   4      332.52      367.42     56.89 o 
   3  31   4       10.32        2.96     35.04 o 
  -3  32   4       41.06       31.05     32.82 o 
  -2  32   4        7.32       34.52     30.21 o 
  -1  32   4       86.38       47.37     23.51 o 
   0  32   4       68.34       32.43     40.14 o 
   1  32   4       16.25       11.35     52.81 o 
   2  32   4      160.79      194.64     38.32 o 
   3  32   4        2.57        1.41     34.70 o 
  -3  33   4       84.71       90.41     37.12 o 
  -2  33   4       21.67       -3.53     33.23 o 
  -1  33   4      152.02      123.43     25.45 o 
   0  33   4       90.08       89.89     34.36 o 
   1  33   4      111.10      116.38     29.48 o 
   2  33   4       17.39      -30.16     31.81 o 
   3  33   4        3.91       -0.87     38.94 o 
  -3  34   4        3.46       80.58     41.52 o 
  -2  34   4       56.39       36.01     50.14 o 
  -1  34   4       28.72       46.82     24.09 o 
   0  34   4      136.07      110.79     28.51 o 
   1  34   4      108.04      105.45     26.58 o 
   2  34   4      112.30       91.26     57.03 o 
  -2  35   4       71.78       80.33     27.38 o 
  -1  35   4      106.82       90.70     61.67 o 
   0  35   4       37.89       32.63     25.41 o 
   1  35   4       79.01       80.37     30.43 o 
   2  35   4        2.30       17.24     53.84 o 
  -2  36   4        3.64       45.43     27.91 o 
  -1  36   4      230.58      270.92     34.55 o 
   0  36   4      178.28      200.35     39.29 o 
   1  36   4      281.44      353.61     45.77 o 
   2  36   4       91.51      129.28     40.15 o 
  -1  37   4       88.06       86.63     31.51 o 
   0  37   4       63.49       13.16     31.43 o 
   1  37   4       45.62       18.63     34.99 o 
  -1  38   4      237.41      213.39     35.99 o 
   0  38   4      185.58      159.08     35.81 o 
  -5   0   5       18.99       13.53     32.48 o 
  -3   0   5       97.32      124.94     17.40 o 
  -1   0   5     1037.55      962.45     24.64 o 
   1   0   5     1751.14     1833.73     56.45 o 
   3   0   5       28.09      -15.27     17.13 o 
   5   0   5       50.25       34.32     35.96 o 
  -5   1   5        6.67        6.96     32.48 o 
  -4   1   5       40.80       41.37     18.97 o 
  -3   1   5       50.35       75.78     11.22 o 
  -2   1   5        0.24        9.02      8.03 o 
  -1   1   5      567.84      586.52     12.89 o 
   0   1   5      451.07      472.84     15.61 o 
   1   1   5     1072.08     1051.35     29.64 o 
   2   1   5      489.08      452.76     17.70 o 
   3   1   5      109.39      143.91     13.90 o 
   4   1   5      425.84      411.67     29.60 o 
   5   1   5       40.84       25.81     23.81 o 
   6   1   5       74.36      108.27     29.69 o 
  -5   2   5       28.24        0.77     55.39 o 
  -4   2   5      123.36      119.04     17.08 o 
  -3   2   5      104.64      174.90     15.25 o 
  -2   2   5      745.06      712.11     19.00 o 
  -1   2   5       85.76      121.23      6.63 o 
   0   2   5     1326.62     1195.22     23.03 o 
   1   2   5      116.01      117.81     10.67 o 
   2   2   5      263.65      257.82     14.66 o 
   3   2   5      208.36      282.01     15.88 o 
   4   2   5      413.16      430.71     28.54 o 
   5   2   5       35.90       65.94     23.85 o 
   6   2   5       96.14      100.88     30.79 o 
  -5   3   5       92.72      117.16     59.16 o 
  -4   3   5        1.77       -2.63     14.86 o 
  -3   3   5     1049.23     1010.60     30.38 o 
  -2   3   5      168.89      179.59     13.55 o 
  -1   3   5     1822.08     1803.68     36.30 o 
   0   3   5       48.14       76.87      7.93 o 
   1   3   5      595.61      575.73     18.88 o 
   2   3   5       88.18       51.25     11.44 o 
   3   3   5      817.66      773.78     24.47 o 
   4   3   5       93.75       68.15     34.12 o 
   5   3   5      128.75      150.86     26.10 o 
   6   3   5        0.37       10.84     29.08 o 
  -5   4   5        0.46      -51.91     53.36 o 
  -4   4   5       35.36       45.96     15.40 o 
  -3   4   5      104.09      166.01     15.42 o 
  -2   4   5      101.46      122.72     20.20 o 
  -1   4   5       22.27       49.64      9.87 o 
   0   4   5      528.98      481.72     24.36 o 
   1   4   5      101.04      116.06     12.25 o 
   2   4   5      335.92      331.01     16.06 o 
   3   4   5      162.66      108.61     13.61 o 
   4   4   5       17.12       12.58     16.67 o 
   5   4   5      208.42      172.50     26.16 o 
   6   4   5       10.98       13.37     29.70 o 
  -5   5   5      140.59      151.38     58.97 o 
  -4   5   5       66.77       79.62     16.80 o 
  -3   5   5      935.63      909.85     28.96 o 
  -2   5   5      840.20      788.88     31.10 o 
  -1   5   5     1873.69     1806.26     36.78 o 
   0   5   5      110.74      122.38     10.14 o 
   1   5   5     2261.13     2265.10     76.96 o 
   2   5   5       54.17       46.14     11.40 o 
   3   5   5      590.70      675.09     27.25 o 
   4   5   5       46.31       73.34     18.20 o 
   5   5   5        6.93       13.19     23.57 o 
   6   5   5        0.20      -25.84     27.01 o 
  -5   6   5       14.63        6.80     26.94 o 
  -4   6   5      276.69      295.03     20.80 o 
  -3   6   5       31.13       63.96     14.35 o 
  -2   6   5       38.12       54.34     12.38 o 
  -1   6   5        0.61       56.89      9.43 o 
   0   6   5      393.75      425.59     15.44 o 
   1   6   5       69.27       94.78     13.14 o 
   2   6   5      738.67      747.54     22.85 o 
   3   6   5       14.97      -12.31     14.23 o 
   4   6   5        4.06       18.75     16.60 o 
   5   6   5        6.23       20.02     24.19 o 
   6   6   5        6.47       -1.98     38.14 o 
  -5   7   5        6.36        5.84     25.96 o 
  -4   7   5       25.62       29.44     20.38 o 
  -3   7   5      247.38      286.23     23.03 o 
  -2   7   5        0.89        7.75      9.42 o 
  -1   7   5     1828.57     1751.21     36.51 o 
   0   7   5      278.49      246.83     15.50 o 
   1   7   5     2069.57     2037.08     70.64 o 
   2   7   5       51.75       87.47     13.70 o 
   3   7   5      406.94      461.11     33.97 o 
   4   7   5        5.72       21.28     18.75 o 
   5   7   5       98.41      135.14     43.11 o 
   6   7   5        4.15       11.82     33.83 o 
  -6   8   5        1.63      -13.73     37.51 o 
  -5   8   5        5.22       19.12     26.29 o 
  -4   8   5        0.12       -1.59     15.82 o 
  -3   8   5       25.93       28.56     13.21 o 
  -2   8   5        1.71       17.41     10.16 o 
  -1   8   5        8.14       40.78      9.46 o 
   0   8   5        2.65        8.02      9.25 o 
   1   8   5      352.89      407.77     19.94 o 
   2   8   5       49.10       48.02     18.53 o 
   3   8   5      786.55      654.40     35.03 o 
   4   8   5        0.27        9.44     16.97 o 
   5   8   5      109.94      108.90     26.86 o 
   6   8   5        0.03      -12.16     31.10 o 
  -6   9   5        0.00       29.23     32.91 o 
  -5   9   5       38.03       39.39     27.81 o 
  -4   9   5       16.42       35.71     23.69 o 
  -3   9   5      355.80      330.00     19.12 o 
  -2   9   5      310.45      324.94     15.49 o 
  -1   9   5        1.28        9.80     10.88 o 
   0   9   5       58.82       93.40     15.15 o 
   1   9   5       47.77       61.69     13.49 o 
   2   9   5      175.50      257.88     17.33 o 
   3   9   5      324.34      341.86     31.27 o 
   4   9   5      110.65      142.84     25.19 o 
   5   9   5        8.02       20.49     37.02 o 
  -6  10   5       34.93      -20.58     60.80 o 
  -5  10   5        1.44      -12.97     24.93 o 
  -4  10   5      302.30      278.69     30.68 o 
  -3  10   5        7.01        9.83     13.98 o 
  -2  10   5     1277.38     1149.66     28.08 o 
  -1  10   5       10.30       31.92     10.20 o 
   0  10   5     3435.18     3289.56     62.40 o 
   1  10   5      564.91      579.09     23.87 o 
   2  10   5     1344.52     1336.61     37.97 o 
   3  10   5     1211.09     1189.87     46.47 o 
   4  10   5      164.56      185.04     26.69 o 
   5  10   5      167.24      170.13     42.82 o 
  -6  11   5       71.73       85.17     33.40 o 
  -5  11   5       66.98       30.09     27.12 o 
  -4  11   5       82.77      104.63     27.19 o 
  -3  11   5      420.11      423.07     21.76 o 
  -2  11   5       10.55       94.54     15.88 o 
  -1  11   5        2.84        9.58     10.09 o 
   0  11   5      451.52      583.32     19.71 o 
   1  11   5       12.52       48.95     12.48 o 
   2  11   5      885.62      907.85     30.54 o 
   3  11   5       35.98       -1.93     21.07 o 
   4  11   5        2.07        4.97     23.79 o 
   5  11   5        6.58       43.79     42.05 o 
  -6  12   5       17.89      -25.07     57.32 o 
  -5  12   5       10.27       -6.14     28.83 o 
  -4  12   5      430.83      467.34     34.84 o 
  -3  12   5       26.16       31.65     15.46 o 
  -2  12   5     1616.33     1540.38     34.69 o 
  -1  12   5       37.80       31.28     16.39 o 
   0  12   5     5116.44     4975.98     90.73 o 
   1  12   5       23.08      122.51     69.96 o 
   2  12   5     4109.28     4108.82    112.08 o 
   3  12   5      192.90      227.03     26.76 o 
   4  12   5      242.54      287.91     41.47 o 
   5  12   5       31.80       40.70     39.73 o 
  -6  13   5       53.58       80.80     67.52 o 
  -5  13   5       30.92       40.55     44.13 o 
  -4  13   5      113.37      137.28     26.77 o 
  -3  13   5      243.30      244.97     19.54 o 
  -2  13   5        0.23      111.38     23.09 o 
  -1  13   5        2.28       -9.31     11.06 o 
   0  13   5       65.98      116.01     12.61 o 
   1  13   5      651.98      619.36     28.34 o 
   2  13   5      104.66      193.05     27.55 o 
   3  13   5     1616.11     1445.38     53.97 o 
   4  13   5        3.59      -34.55     30.45 o 
   5  13   5       87.01       69.41     29.83 o 
  -6  14   5       68.77       95.47     38.67 o 
  -5  14   5        7.49       15.90     47.08 o 
  -4  14   5      436.89      459.86     34.54 o 
  -3  14   5        5.56       11.48     21.35 o 
  -2  14   5     1789.46     1682.65     39.99 o 
  -1  14   5       24.18       36.90     12.00 o 
   0  14   5     2245.43     2136.52     44.89 o 
   1  14   5       32.31       43.00     15.10 o 
   2  14   5      336.76      389.33     32.38 o 
   3  14   5       31.94       30.32     32.91 o 
   4  14   5      156.31      163.47     30.31 o 
   5  14   5        6.25        1.56     58.14 o 
  -6  15   5       18.24       47.93     37.06 o 
  -5  15   5        1.40       -5.00     28.78 o 
  -4  15   5       37.03       53.46     25.95 o 
  -3  15   5       26.71        7.89     17.67 o 
  -2  15   5       11.60       82.40     14.58 o 
  -1  15   5       12.94       11.86     11.73 o 
   0  15   5        9.79       66.18     12.71 o 
   1  15   5      447.65      434.80     35.32 o 
   2  15   5       46.29       48.74     22.47 o 
   3  15   5      364.90      378.38     45.05 o 
   4  15   5      254.29      202.44     31.20 o 
   5  15   5        0.62       -2.98     29.61 o 
  -5  16   5        7.40       44.08     30.23 o 
  -4  16   5      110.73      131.48     27.28 o 
  -3  16   5       80.45       57.60     22.09 o 
  -2  16   5      805.00      751.86     24.96 o 
  -1  16   5        5.60       29.02     12.96 o 
   0  16   5     2063.40     1831.47     58.00 o 
   1  16   5       73.29       75.26     15.94 o 
   2  16   5     1440.40     1447.96     55.38 o 
   3  16   5       33.84       52.35     24.07 o 
   4  16   5      269.25      346.68     52.97 o 
   5  16   5        0.36       13.99     46.21 o 
  -5  17   5        7.47       -8.24     29.80 o 
  -4  17   5        2.29       21.89     25.54 o 
  -3  17   5      281.10      300.05     29.63 o 
  -2  17   5       17.70       31.63     13.70 o 
  -1  17   5      718.34      669.81     23.68 o 
   0  17   5      613.29      556.07     30.54 o 
   1  17   5      336.68      387.20     20.16 o 
   2  17   5      278.99      334.63     30.85 o 
   3  17   5      107.66      161.63     42.68 o 
   4  17   5       52.45       38.77     27.88 o 
   5  17   5       39.98       46.70     33.75 o 
  -5  18   5        1.04        0.79     35.28 o 
  -4  18   5        1.20       20.67     29.24 o 
  -3  18   5        2.25       66.79     24.71 o 
  -2  18   5       39.88       42.85     14.87 o 
  -1  18   5        1.68       57.74     13.89 o 
   0  18   5       19.92       16.04     13.40 o 
   1  18   5       40.19       69.44     15.37 o 
   2  18   5       15.73       21.13     23.81 o 
   3  18   5        7.44       29.99     27.41 o 
   4  18   5       15.91       29.42     29.41 o 
   5  18   5       24.66       46.49     34.03 o 
  -5  19   5       44.51        9.56     30.19 o 
  -4  19   5        2.48       -1.96     28.66 o 
  -3  19   5      514.94      564.83     36.65 o 
  -2  19   5       17.42       16.81     14.11 o 
  -1  19   5     1997.08     1899.91     38.68 o 
   0  19   5      211.50      194.45     16.45 o 
   1  19   5     2204.63     2286.89     50.27 o 
   2  19   5      238.25      268.09     30.60 o 
   3  19   5      868.09      847.49     45.83 o 
   4  19   5      127.00      154.04     31.76 o 
   5  19   5       41.25       83.24     39.63 o 
  -5  20   5        4.18       71.67     58.68 o 
  -4  20   5       73.71       28.40     29.16 o 
  -3  20   5       22.49      110.58     27.96 o 
  -2  20   5       28.78       38.83     15.37 o 
  -1  20   5        2.23      126.68     15.80 o 
   0  20   5        5.57       -8.11     14.19 o 
   1  20   5        0.28       10.95     22.28 o 
   2  20   5        9.01       13.22     25.33 o 
   3  20   5       88.47       81.55     28.86 o 
   4  20   5        0.15       -3.87     30.19 o 
   5  20   5       16.35      -32.88     31.26 o 
  -5  21   5       45.55       66.18     34.31 o 
  -4  21   5        4.17      -11.46     29.75 o 
  -3  21   5      652.92      663.74     40.70 o 
  -2  21   5       47.41       38.06     15.98 o 
  -1  21   5     3049.92     2924.17     72.00 o 
   0  21   5       22.06       19.09     14.87 o 
   1  21   5     2123.00     2173.50     70.85 o 
   2  21   5       47.22       47.15     43.45 o 
   3  21   5      630.14      724.47     46.51 o 
   4  21   5        0.25       34.52     41.90 o 
   5  21   5       54.56       71.24     55.29 o 
  -5  22   5        0.07      -31.85     32.22 o 
  -4  22   5       10.36       31.23     45.82 o 
  -3  22   5       50.79      134.57     28.89 o 
  -2  22   5       28.37       56.20     16.16 o 
  -1  22   5      151.30      216.81     18.75 o 
   0  22   5        2.71      -22.31     14.87 o 
   1  22   5      130.77      158.48     22.75 o 
   2  22   5        5.05      -42.39     28.26 o 
   3  22   5       99.99      111.79     31.88 o 
   4  22   5       33.45       21.83     31.68 o 
  -5  23   5       64.12       21.89     34.21 o 
  -4  23   5       27.29       25.54    121.03 o 
  -3  23   5      535.52      539.47     37.98 o 
  -2  23   5      298.54      301.81     21.21 o 
  -1  23   5     1103.76     1100.24     33.13 o 
   0  23   5       50.69       30.38     16.65 o 
   1  23   5     1084.23     1174.66     65.88 o 
   2  23   5       10.17       13.34     27.64 o 
   3  23   5      242.73      318.22     37.56 o 
   4  23   5       18.37       66.09     52.49 o 
  -5  24   5        0.70       42.37     38.48 o 
  -4  24   5        0.19       31.24     31.24 o 
  -3  24   5        5.41       27.62     28.23 o 
  -2  24   5       71.94       65.29     21.64 o 
  -1  24   5       13.43       40.58     21.43 o 
   0  24   5       63.21       76.77     18.22 o 
   1  24   5       67.20       95.05     24.54 o 
   2  24   5        3.38       -1.00     29.85 o 
   3  24   5       28.85        6.62     30.39 o 
   4  24   5       15.67       39.15     36.13 o 
  -4  25   5        2.22        8.96     32.28 o 
  -3  25   5      200.21      237.42     35.05 o 
  -2  25   5       53.59       54.66     29.95 o 
  -1  25   5       28.66       27.96     19.99 o 
   0  25   5      115.90      132.55     19.70 o 
   1  25   5       97.75      133.61     24.38 o 
   2  25   5       18.98      -14.37     30.79 o 
   3  25   5       78.68       50.28     34.31 o 
   4  25   5        3.54        5.38     34.43 o 
  -4  26   5       26.00       25.96     35.00 o 
  -3  26   5       42.44       18.11     28.96 o 
  -2  26   5      287.99      312.36     27.87 o 
  -1  26   5       86.27       92.53     19.32 o 
   0  26   5      861.47      870.63     31.72 o 
   1  26   5      166.80      116.06     24.92 o 
   2  26   5      380.72      351.24     39.68 o 
   3  26   5      130.70       70.11     35.18 o 
   4  26   5       47.00       46.60     38.50 o 
  -4  27   5        6.90       24.36     34.94 o 
  -3  27   5        2.22       31.50     28.96 o 
  -2  27   5      228.95      213.09     25.57 o 
  -1  27   5      103.49      108.31     20.25 o 
   0  27   5        0.11       20.12     22.25 o 
   1  27   5       59.57       25.06     24.97 o 
   2  27   5        5.81      -12.55     32.77 o 
   3  27   5        1.54       -2.20     35.99 o 
   4  27   5      185.85      169.67     63.85 o 
  -4  28   5      124.38      110.93     37.28 o 
  -3  28   5       76.24       69.98     31.68 o 
  -2  28   5      576.43      580.12     37.08 o 
  -1  28   5       52.32       46.94     20.65 o 
   0  28   5     1019.15      960.72     48.48 o 
   1  28   5       15.41      -21.01     23.73 o 
   2  28   5      494.30      528.13    118.51 o 
   3  28   5       44.72       48.46     69.17 o 
  -4  29   5       15.04       31.03     46.21 o 
  -3  29   5      112.37       90.63     34.76 o 
  -2  29   5      101.72       68.10     24.29 o 
  -1  29   5        7.00      -18.60     19.23 o 
   0  29   5        0.12      -28.81     24.58 o 
   1  29   5        8.01       -9.91     23.92 o 
   2  29   5        0.37      -15.99     30.78 o 
   3  29   5       26.32       35.33     53.22 o 
  -3  30   5        8.97       -5.25     32.48 o 
  -2  30   5      200.48      193.55     28.48 o 
  -1  30   5       36.68        1.11     20.58 o 
   0  30   5      677.02      610.33     35.95 o 
   1  30   5       12.79       -5.47     41.48 o 
   2  30   5      501.29      441.39     68.49 o 
   3  30   5        8.96       -8.46     37.13 o 
  -3  31   5        0.44      -11.24     33.97 o 
  -2  31   5      122.60       72.78     26.84 o 
  -1  31   5       26.47       22.93     23.32 o 
   0  31   5      123.86      128.82     32.39 o 
   1  31   5       31.17      -36.35     24.23 o 
   2  31   5        3.53      -41.39     58.00 o 
   3  31   5        1.81      -30.92     39.36 o 
  -3  32   5        2.60       11.87     47.08 o 
  -2  32   5      191.55      243.61     30.35 o 
  -1  32   5       39.56       56.86     30.54 o 
   0  32   5      284.10      277.04     54.00 o 
   1  32   5        0.17      -30.86     47.13 o 
   2  32   5       91.21       97.69    114.74 o 
  -2  33   5        1.85       22.11     27.13 o 
  -1  33   5       29.76       26.09     23.72 o 
   0  33   5        5.96      -39.46     38.21 o 
   1  33   5       18.19      -43.42     36.23 o 
   2  33   5       27.18       15.67     38.82 o 
  -2  34   5       62.48       70.78     29.04 o 
  -1  34   5        0.49        9.38     28.76 o 
   0  34   5       24.23      -23.95     32.67 o 
   1  34   5       27.98       57.09     57.56 o 
   2  34   5        2.05      -44.97     35.23 o 
  -1  35   5      160.16      147.18     34.95 o 
   0  35   5       32.24       36.16     27.92 o 
   1  35   5      106.31       73.92     38.04 o 
  -1  36   5        0.02       23.68     45.05 o 
   0  36   5       31.65       18.05     41.17 o 
  -4   0   6       25.08       33.06     31.03 o 
  -2   0   6       30.71       65.44     26.29 o 
   0   0   6     1628.30     1588.04     76.08 o 
   2   0   6      738.95      855.99     61.34 o 
   4   0   6       18.38      -22.23     31.51 o 
  -5   1   6       22.59       21.65     29.15 o 
  -4   1   6        4.23       20.51     21.72 o 
  -3   1   6      333.59      326.73     25.38 o 
  -2   1   6      373.07      456.36     28.70 o 
  -1   1   6        2.20       15.04     15.06 o 
   0   1   6      275.43      371.60     19.20 o 
   1   1   6       66.43       72.92     15.07 o 
   2   1   6        5.26       18.16     13.38 o 
   3   1   6        3.03       -9.72     13.48 o 
   4   1   6        6.16      -13.58     22.03 o 
   5   1   6       35.11       -5.50     25.66 o 
  -5   2   6        1.07       17.69     37.12 o 
  -4   2   6      184.17      159.78     24.95 o 
  -3   2   6        5.54        8.97     19.15 o 
  -2   2   6     1455.12     1416.80     82.80 o 
  -1   2   6      681.21      725.73     25.27 o 
   0   2   6     1441.11     1413.76     38.14 o 
   1   2   6      640.99      667.42     40.04 o 
   2   2   6     1554.74     1556.98    105.51 o 
   3   2   6       10.03       20.23     14.87 o 
   4   2   6      655.37      721.84     38.41 o 
   5   2   6        5.58       -2.65     54.86 o 
  -5   3   6        0.34       22.23     37.12 o 
  -4   3   6      114.38      137.12     40.99 o 
  -3   3   6        1.95       33.92     22.18 o 
  -2   3   6     1950.78     1982.95     62.34 o 
  -1   3   6      297.06      331.43     14.61 o 
   0   3   6      956.69      958.44     29.77 o 
   1   3   6      192.48      206.88     17.25 o 
   2   3   6      124.21      103.09     17.04 o 
   3   3   6        7.40       18.62     16.35 o 
   4   3   6      166.07      144.73     26.03 o 
   5   3   6       11.09       26.68     26.59 o 
  -5   4   6      131.70      170.91     41.57 o 
  -4   4   6       50.21      104.14     22.87 o 
  -3   4   6      718.23      672.02     34.19 o 
  -2   4   6     1643.97     1481.34     39.20 o 
  -1   4   6      320.45      375.44     15.84 o 
   0   4   6     1784.39     1685.16     53.91 o 
   1   4   6      195.68      227.75     18.65 o 
   2   4   6      206.62      236.17     36.52 o 
   3   4   6      273.66      254.32     27.48 o 
   4   4   6        5.97       25.71     36.83 o 
   5   4   6       20.44       74.72     39.25 o 
  -5   5   6        0.26      -18.95     80.72 o 
  -4   5   6      108.58      114.60     24.55 o 
  -3   5   6       48.48      126.80     18.20 o 
  -2   5   6      193.22      228.07     17.06 o 
  -1   5   6     1041.71     1121.60     29.24 o 
   0   5   6      424.24      468.66     17.67 o 
   1   5   6     1444.00     1420.61     40.07 o 
   2   5   6      209.73      221.11     19.11 o 
   3   5   6      564.35      609.48     34.75 o 
   4   5   6        3.78      -16.82     36.83 o 
   5   5   6       11.28       54.62     38.96 o 
  -5   6   6       90.17       59.84     80.33 o 
  -4   6   6        0.30       13.24     17.12 o 
  -3   6   6      603.02      557.53     24.61 o 
  -2   6   6       79.55       69.30     14.55 o 
  -1   6   6      553.40      619.14     20.66 o 
   0   6   6        6.36        9.58     11.03 o 
   1   6   6      455.76      480.42     22.86 o 
   2   6   6      121.15      108.46     17.03 o 
   3   6   6        7.29       15.71     23.49 o 
   4   6   6        0.07      -26.80     23.11 o 
   5   6   6        0.27        4.35     38.18 o 
  -5   7   6       14.19       21.46     75.30 o 
  -4   7   6        1.33       -8.31     17.50 o 
  -3   7   6      162.13      180.48     18.26 o 
  -2   7   6        2.97        6.41     11.19 o 
  -1   7   6     1184.71     1174.54     29.06 o 
   0   7   6       14.27       13.53     10.64 o 
   1   7   6     1135.27     1174.94     51.66 o 
   2   7   6        6.85      -24.78     16.52 o 
   3   7   6       69.36       90.64     43.35 o 
   4   7   6       38.58       74.64     25.69 o 
   5   7   6       53.60       17.11     39.05 o 
  -6   8   6       13.57      -18.95     84.39 o 
  -5   8   6        2.06       14.27     30.55 o 
  -4   8   6       34.49       32.53     17.76 o 
  -3   8   6        0.42       27.97     15.80 o 
  -2   8   6        6.96        2.12     11.90 o 
  -1   8   6       15.00       91.44     12.29 o 
   0   8   6        4.15        5.78     10.99 o 
   1   8   6        7.26       40.42     15.26 o 
   2   8   6       53.28       64.85     16.04 o 
   3   8   6       41.35        0.84     22.25 o 
   4   8   6       11.65       19.44     25.18 o 
   5   8   6        5.95      -33.93     38.09 o 
  -5   9   6       56.65       -4.81     30.51 o 
  -4   9   6       18.12       18.73     18.19 o 
  -3   9   6      554.55      506.38     24.38 o 
  -2   9   6       95.04      103.82     13.42 o 
  -1   9   6     1534.40     1438.94     34.14 o 
   0   9   6       95.86       92.88     12.90 o 
   1   9   6     2025.33     2022.23     59.94 o 
   2   9   6        1.10       -0.13     21.25 o 
   3   9   6      723.57      804.36     42.62 o 
   4   9   6       13.36      -15.24     25.25 o 
   5   9   6       16.53       -3.09     39.92 o 
  -5  10   6        2.96       15.37     33.78 o 
  -4  10   6        7.47       39.37     22.55 o 
  -3  10   6       54.01       73.52     17.10 o 
  -2  10   6        7.47        9.26     14.43 o 
  -1  10   6       13.08       78.16     12.82 o 
   0  10   6       26.14       42.33     15.27 o 
   1  10   6        3.69       36.45     18.80 o 
   2  10   6      127.78      163.52     19.43 o 
   3  10   6       32.67       43.10     25.38 o 
   4  10   6       40.94       19.69     26.37 o 
   5  10   6       31.47       22.81     42.24 o 
  -5  11   6        0.51       37.44     73.85 o 
  -4  11   6      142.40      142.80     26.93 o 
  -3  11   6       50.16       66.50     23.20 o 
  -2  11   6      354.12      373.86     18.42 o 
  -1  11   6      515.62      523.27     20.28 o 
   0  11   6      258.62      270.31     16.33 o 
   1  11   6      323.36      414.49     27.18 o 
   2  11   6       25.63       74.30     24.29 o 
   3  11   6      195.87      221.94     29.15 o 
   4  11   6        2.33      -18.95     27.72 o 
   5  11   6      117.15      128.86     44.95 o 
  -5  12   6       26.22       46.45     33.73 o 
  -4  12   6        0.33       28.16     27.27 o 
  -3  12   6      198.27      204.16     20.16 o 
  -2  12   6       65.31       98.96     14.60 o 
  -1  12   6      360.68      416.66     18.82 o 
   0  12   6        4.55       24.54     13.45 o 
   1  12   6     1106.25     1118.24     40.15 o 
   2  12   6       16.87        7.57     23.39 o 
   3  12   6       60.07       67.03     25.01 o 
   4  12   6        7.74       -3.20     27.69 o 
   5  12   6        8.74      -29.68     40.02 o 
  -5  13   6       17.22       27.02     33.82 o 
  -4  13   6      103.01      148.71     31.44 o 
  -3  13   6       45.19       59.49     17.77 o 
  -2  13   6      560.37      576.72     21.99 o 
  -1  13   6      388.45      431.52     19.21 o 
   0  13   6      816.28      839.43     40.30 o 
   1  13   6      310.28      304.34     21.84 o 
   2  13   6      658.98      734.41     83.52 o 
   3  13   6        6.45        8.37     28.13 o 
   4  13   6       69.94       67.01     35.48 o 
   5  13   6       23.17       -2.71     45.63 o 
  -5  14   6       14.00      -37.25     68.25 o 
  -4  14   6        0.75      -40.79     27.20 o 
  -3  14   6       39.05       38.75     16.91 o 
  -2  14   6      213.61      232.70     17.32 o 
  -1  14   6      468.82      448.71     24.60 o 
   0  14   6      585.90      592.18     22.88 o 
   1  14   6      170.68      126.76     19.54 o 
   2  14   6      648.04      727.27     74.10 o 
   3  14   6        1.79       -2.46     25.79 o 
   4  14   6       95.74       53.13     46.74 o 
   5  14   6        1.95      -46.11     47.85 o 
  -5  15   6        0.03       -3.46     32.18 o 
  -4  15   6       21.15       27.26     29.83 o 
  -3  15   6        1.34        2.44     17.06 o 
  -2  15   6      400.47      459.41     36.40 o 
  -1  15   6       15.01        2.75     13.98 o 
   0  15   6        9.75       16.61     13.34 o 
   1  15   6       54.60       64.28     18.53 o 
   2  15   6      692.36      697.48     41.37 o 
   3  15   6       60.83       91.07     27.35 o 
   4  15   6       11.70       36.91     29.48 o 
   5  15   6       23.20      -12.21     32.08 o 
  -5  16   6        1.26       -9.18     30.90 o 
  -4  16   6      145.42      166.87     31.53 o 
  -3  16   6        3.22       -2.84     18.54 o 
  -2  16   6      206.43      238.75     17.70 o 
  -1  16   6       12.02        9.41     13.88 o 
   0  16   6      762.88      724.48     25.66 o 
   1  16   6       12.31       26.59     18.59 o 
   2  16   6     1263.51     1233.00     52.53 o 
   3  16   6      251.09      200.71     36.06 o 
   4  16   6      144.09      179.56     32.97 o 
  -5  17   6        1.82      -26.49     33.09 o 
  -4  17   6        4.95       38.21     31.24 o 
  -3  17   6        4.74      -29.26     24.74 o 
  -2  17   6        0.95       36.91     23.85 o 
  -1  17   6      298.31      267.44     18.86 o 
   0  17   6       41.34       77.92     16.27 o 
   1  17   6      378.07      424.10     26.26 o 
   2  17   6       64.76       37.38     28.29 o 
   3  17   6        5.93      -15.06     27.38 o 
   4  17   6        5.78       11.03     28.24 o 
  -5  18   6       16.22       27.18     36.39 o 
  -4  18   6        0.66      -12.66     29.97 o 
  -3  18   6       40.37       40.63     26.78 o 
  -2  18   6      260.39      298.13     19.59 o 
  -1  18   6      317.24      289.50     24.08 o 
   0  18   6      228.03      256.41     20.02 o 
   1  18   6      262.90      305.30     24.71 o 
   2  18   6       20.03       -4.52     26.73 o 
   3  18   6       10.16       26.70     27.83 o 
   4  18   6       10.51        3.26     37.26 o 
  -5  19   6        1.69        4.53     36.32 o 
  -4  19   6        0.52      -23.23     28.66 o 
  -3  19   6        1.18       10.76     26.33 o 
  -2  19   6       46.70       51.94     14.89 o 
  -1  19   6       23.21       25.18     15.40 o 
   0  19   6       91.83       96.50     17.75 o 
   1  19   6       29.90       14.55     26.58 o 
   2  19   6       12.54      -22.72     53.07 o 
   3  19   6       30.79       -0.78     42.68 o 
   4  19   6        2.22        5.95     30.32 o 
  -5  20   6       53.70       21.92     37.44 o 
  -4  20   6       19.97       10.44     31.20 o 
  -3  20   6      404.14      402.62     35.87 o 
  -2  20   6      124.21      207.72     24.06 o 
  -1  20   6       78.12       88.74     16.54 o 
   0  20   6      117.57      137.23     18.63 o 
   1  20   6        2.57      -10.01     25.48 o 
   2  20   6      103.14      112.07     50.70 o 
   3  20   6        7.15       -1.40     40.99 o 
   4  20   6       24.87       50.75     46.45 o 
  -4  21   6       21.69       72.75     34.91 o 
  -3  21   6       13.74       46.24     29.33 o 
  -2  21   6      286.74      307.19     22.60 o 
  -1  21   6        5.45      -13.96     19.96 o 
   0  21   6      245.30      247.61     21.86 o 
   1  21   6       10.41       15.87     42.48 o 
   2  21   6      125.21       67.95     33.19 o 
   3  21   6       27.18        5.69     32.76 o 
   4  21   6      129.12      116.20     36.40 o 
  -4  22   6        0.11      -11.85     29.93 o 
  -3  22   6      111.12      163.14     51.48 o 
  -2  22   6      137.89      126.79     29.62 o 
  -1  22   6      273.67      271.43     22.28 o 
   0  22   6       82.01       56.92     18.16 o 
   1  22   6      126.25      199.09     33.70 o 
   2  22   6       19.71      -24.87     30.96 o 
   3  22   6       28.32      -31.67     33.26 o 
   4  22   6       41.61       89.73     43.26 o 
  -4  23   6       25.90       47.65     33.65 o 
  -3  23   6        5.02       68.89     29.62 o 
  -2  23   6      256.31      276.01     23.33 o 
  -1  23   6       46.36       46.44     18.14 o 
   0  23   6      338.25      324.69     23.41 o 
   1  23   6      138.29      141.88     33.14 o 
   2  23   6      107.01      108.23     51.09 o 
   3  23   6       41.73      -19.88     31.30 o 
   4  23   6       35.22       67.50     35.38 o 
  -4  24   6        0.45       53.62     35.53 o 
  -3  24   6        7.49       24.27     50.36 o 
  -2  24   6        1.41      -12.73     18.15 o 
  -1  24   6       45.02       31.82     19.42 o 
   0  24   6       78.20       51.89     22.48 o 
   1  24   6       59.77       53.88     33.17 o 
   2  24   6      136.54      164.42     36.34 o 
   3  24   6       17.62        5.31     42.82 o 
  -4  25   6        9.34       23.20     37.04 o 
  -3  25   6        1.81       -2.66     29.15 o 
  -2  25   6      106.00      102.66     23.93 o 
  -1  25   6      121.35      128.38     22.10 o 
   0  25   6       26.28        6.11     25.06 o 
   1  25   6      139.18      167.34     36.09 o 
   2  25   6       18.01        1.76     33.77 o 
   3  25   6        1.73       -2.53     34.11 o 
  -4  26   6        6.40      -15.56     44.08 o 
  -3  26   6        0.12      -11.12     38.28 o 
  -2  26   6       65.53       41.46     25.22 o 
  -1  26   6       60.57       34.85     20.47 o 
   0  26   6      127.36      136.13     35.48 o 
   1  26   6      149.36      175.86     35.57 o 
   2  26   6      182.75      246.79     41.39 o 
   3  26   6       20.76      -15.08     36.82 o 
  -3  27   6       21.03        7.25     32.74 o 
  -2  27   6       79.12      126.11     26.32 o 
  -1  27   6        0.33        3.13     20.78 o 
   0  27   6       39.01       15.66     25.81 o 
   1  27   6        1.16      -47.84     41.47 o 
   2  27   6        3.05       11.98     36.81 o 
   3  27   6       89.40       81.23     39.12 o 
  -3  28   6       57.02        6.72     30.95 o 
  -2  28   6       82.36       65.86     25.11 o 
  -1  28   6       87.48      113.67     23.13 o 
   0  28   6       73.81       47.30     32.57 o 
   1  28   6      124.50      128.23     36.94 o 
   2  28   6       71.75      108.72     66.75 o 
   3  28   6       17.24      -69.31     52.10 o 
  -3  29   6        0.48       22.46     35.69 o 
  -2  29   6      101.70       83.04     27.22 o 
  -1  29   6        1.22      -29.54     21.85 o 
   0  29   6       56.20       15.19     34.58 o 
   1  29   6        0.79      -10.61     55.29 o 
   2  29   6       11.62      -43.21     37.01 o 
  -2  30   6        5.12       15.70     27.40 o 
  -1  30   6       39.19       51.33     23.66 o 
   0  30   6       51.05        1.27     36.25 o 
   1  30   6      141.20      133.42     39.23 o 
   2  30   6        0.27      -39.02     40.13 o 
  -2  31   6       77.54       48.82     33.65 o 
  -1  31   6       85.51       31.79     24.13 o 
   0  31   6       67.85       14.11     28.00 o 
   1  31   6       93.84        9.40     38.21 o 
   2  31   6        0.95     -100.05     66.70 o 
  -2  32   6        0.09       11.78     35.27 o 
  -1  32   6       52.15       26.30     30.96 o 
   0  32   6        1.72      -55.49     37.62 o 
   1  32   6       20.52        4.21     39.39 o 
  -1  33   6       83.02       85.88     33.83 o 
   0  33   6       28.17      -46.57     51.92 o 
  -5   0   7        4.42       19.14     35.19 o 
  -3   0   7        0.80      -18.46     32.29 o 
  -1   0   7      446.69      456.07     42.44 o 
   1   0   7      393.92      355.64     40.21 o 
   3   0   7       40.34      -15.95     33.25 o 
  -5   1   7        0.50      -13.57     26.18 o 
  -4   1   7       44.10       61.01     27.98 o 
  -3   1   7        3.01      -18.49     21.60 o 
  -2   1   7      212.52      282.00     34.99 o 
  -1   1   7       29.26       19.65     25.62 o 
   0   1   7      496.26      500.30     32.74 o 
   1   1   7        7.75      -23.64     23.44 o 
   2   1   7      109.97      130.66     22.96 o 
   3   1   7       54.34       68.43     23.47 o 
  -5   2   7       15.07        8.41     35.28 o 
  -4   2   7       30.13       -6.77     51.76 o 
  -3   2   7      139.96      121.08     24.29 o 
  -2   2   7      248.57      313.37     26.62 o 
  -1   2   7      113.35      158.39     40.99 o 
   0   2   7      205.33      235.60     25.54 o 
   1   2   7      239.45      255.33     52.88 o 
   2   2   7       33.76       33.45     28.52 o 
   3   2   7      626.56      553.61     50.94 o 
  -5   3   7        0.42      -44.18     38.09 o 
  -4   3   7       29.74        5.07     24.92 o 
  -3   3   7       75.42       72.42     21.92 o 
  -2   3   7        8.59       -1.73     21.80 o 
  -1   3   7       97.17      105.62     20.70 o 
   0   3   7        1.28       21.65     21.05 o 
   1   3   7        1.43       -0.44     18.73 o 
   2   3   7       68.06       41.96     39.25 o 
   3   3   7       30.42       32.96     34.22 o 
   4   3   7       70.73       50.75     43.69 o 
   5   3   7        2.72       10.73     41.86 o 
  -5   4   7        1.49      -10.63     39.05 o 
  -4   4   7       43.45       38.50     24.52 o 
  -3   4   7        3.86       48.86     23.79 o 
  -2   4   7        4.41       -7.38     19.98 o 
  -1   4   7        1.24       -1.76     19.43 o 
   0   4   7        8.10       19.64     19.99 o 
   1   4   7        0.37      -20.51     17.64 o 
   2   4   7      111.90       86.36     19.26 o 
   3   4   7       32.42       25.07     37.56 o 
   4   4   7        0.25      -58.29     38.86 o 
   5   4   7        5.30       32.38     45.24 o 
  -5   5   7       11.55        3.19     40.31 o 
  -4   5   7       20.16        9.60     25.17 o 
  -3   5   7       16.84       11.54     21.50 o 
  -2   5   7        9.34       25.91     21.15 o 
  -1   5   7        6.31       24.76     26.63 o 
   0   5   7       86.18       67.18     20.20 o 
   1   5   7       57.34       73.69     17.33 o 
   2   5   7       61.03       43.00     18.93 o 
   3   5   7       64.66       68.86     30.01 o 
   4   5   7       11.06      -48.24     40.21 o 
  -5   6   7       34.22       58.97     38.67 o 
  -4   6   7       25.11       26.16     25.41 o 
  -3   6   7      227.26      189.36     26.20 o 
  -2   6   7      304.75      273.48     26.62 o 
  -1   6   7      336.69      349.50     28.12 o 
   0   6   7      466.17      454.48     26.92 o 
   1   6   7        7.51       12.59     27.40 o 
   2   6   7       14.88        6.63     19.20 o 
   3   6   7        6.03        0.47     26.50 o 
   4   6   7        2.86       -9.18     46.21 o 
  -5   7   7       10.89       34.51     38.38 o 
  -4   7   7       34.57       27.09     24.50 o 
  -3   7   7        2.19       35.48     21.16 o 
  -2   7   7        1.57       24.12     22.24 o 
  -1   7   7       44.37       70.15     16.40 o 
   0   7   7       51.42       78.72     18.23 o 
   1   7   7       42.45       74.42     18.83 o 
   2   7   7      118.33      131.25     25.49 o 
   3   7   7        5.67        6.65     47.17 o 
   4   7   7       29.65      -13.53     46.01 o 
  -5   8   7        4.26      -76.75    103.53 o 
  -4   8   7       28.82       44.95     26.08 o 
  -3   8   7       25.76       49.18     31.61 o 
  -2   8   7       19.28       28.57     16.82 o 
  -1   8   7      346.94      331.56     17.91 o 
   0   8   7      127.79      151.51     19.39 o 
   1   8   7      517.74      513.05     30.13 o 
   2   8   7      302.25      325.35     30.49 o 
   3   8   7       59.60       42.96     28.52 o 
   4   8   7      136.48      132.91     30.58 o 
  -5   9   7        6.80        5.61     90.48 o 
  -4   9   7       83.82       30.51     24.97 o 
  -3   9   7        0.86      -15.34     23.07 o 
  -2   9   7       89.06       96.06     19.06 o 
  -1   9   7      221.38      228.46     16.66 o 
   0   9   7      769.17      766.14     35.57 o 
   1   9   7      329.81      374.67     55.32 o 
   2   9   7     1560.10     1554.75     63.58 o 
   3   9   7       32.52        0.18     28.24 o 
   4   9   7      150.38      185.02     32.85 o 
  -5  10   7        2.59       -9.86     88.06 o 
  -4  10   7        1.37      -18.95     37.99 o 
  -3  10   7      149.10      167.10     26.23 o 
  -2  10   7        0.01       -5.44     13.53 o 
  -1  10   7        7.60       70.54     14.91 o 
   0  10   7       98.97      104.48     15.55 o 
   1  10   7       16.31       37.03     31.42 o 
   2  10   7      107.10      109.88     28.81 o 
   3  10   7      121.51       93.10     29.63 o 
   4  10   7        8.17        3.50     29.48 o 
  -5  11   7       22.91        2.03     84.00 o 
  -4  11   7        6.70      -40.50     37.41 o 
  -3  11   7      117.98      119.96     19.99 o 
  -2  11   7       42.81       42.59     14.81 o 
  -1  11   7      541.29      527.34     22.20 o 
   0  11   7       44.44       68.97     15.43 o 
   1  11   7      344.89      370.84     36.07 o 
   2  11   7        3.17       -0.22     27.72 o 
   3  11   7        1.00       17.24     40.70 o 
   4  11   7       18.93      -23.77     29.92 o 
  -5  12   7        0.34      -22.14     89.42 o 
  -4  12   7       88.87       91.45     38.47 o 
  -3  12   7        4.48       55.00     19.48 o 
  -2  12   7       10.29       23.67     15.20 o 
  -1  12   7       18.36       37.99     15.26 o 
   0  12   7      121.40      107.98     16.81 o 
   1  12   7        7.54       24.91     20.08 o 
   2  12   7      460.53      449.79     37.71 o 
   3  12   7       23.35      -23.75     28.82 o 
   4  12   7        0.10       -2.00     31.27 o 
  -5  13   7       15.82       52.01     90.19 o 
  -4  13   7        4.90       -9.69     24.44 o 
  -3  13   7       95.54      110.99     20.77 o 
  -2  13   7        1.01        8.82     15.58 o 
  -1  13   7      274.60      287.76     19.27 o 
   0  13   7        1.04        4.46     15.68 o 
   1  13   7      336.46      382.33     27.25 o 
   2  13   7       17.93        7.36     48.86 o 
   3  13   7       98.73       81.12     32.30 o 
   4  13   7       14.23       34.60     30.66 o 
  -5  14   7        8.68       88.35     89.71 o 
  -4  14   7        1.06      -14.27     76.80 o 
  -3  14   7       30.80       26.09     19.80 o 
  -2  14   7        0.01       -2.57     15.65 o 
  -1  14   7        1.37       14.32     14.74 o 
   0  14   7       79.05       90.03     20.38 o 
   1  14   7       11.03        9.10     18.97 o 
   2  14   7       61.18       78.45     29.02 o 
   3  14   7      231.54      274.22     35.95 o 
   4  14   7        5.35       11.66     33.14 o 
  -4  15   7       28.76       68.51     34.61 o 
  -3  15   7       67.76       88.48     20.42 o 
  -2  15   7       33.68       51.76     16.33 o 
  -1  15   7      218.67      201.85     18.72 o 
   0  15   7       23.24       27.24     17.46 o 
   1  15   7       16.50       15.22     20.41 o 
   2  15   7        1.41      -33.52     27.54 o 
   3  15   7       33.14       45.69     31.65 o 
   4  15   7        7.83        0.29     32.34 o 
  -4  16   7       29.66       11.20     32.68 o 
  -3  16   7       44.26       32.42     19.87 o 
  -2  16   7       13.87        8.70     19.20 o 
  -1  16   7      218.31      236.71     19.07 o 
   0  16   7      110.05      125.01     18.31 o 
   1  16   7      325.35      306.40     27.40 o 
   2  16   7       71.60       46.97     31.27 o 
   3  16   7      122.47      104.97     34.56 o 
   4  16   7        1.46      -26.19     39.88 o 
  -4  17   7       33.06       31.52     42.24 o 
  -3  17   7       20.91       -0.31     19.57 o 
  -2  17   7       73.69       61.68     17.46 o 
  -1  17   7      146.61      154.33     19.42 o 
   0  17   7      334.94      351.77     22.45 o 
   1  17   7      348.02      428.72     38.96 o 
   2  17   7      161.54      178.39     34.89 o 
   3  17   7       19.12       16.13     48.33 o 
   4  17   7       33.54       77.79     35.83 o 
  -4  18   7       17.04       39.55     34.43 o 
  -3  18   7       10.07      -11.49     41.47 o 
  -2  18   7      149.23      179.28     19.51 o 
  -1  18   7      224.71      252.34     20.70 o 
   0  18   7      240.34      263.88     21.51 o 
   1  18   7       96.67      111.39     34.49 o 
   2  18   7      168.89      175.91     35.72 o 
   3  18   7       73.80        1.14     32.52 o 
   4  18   7       48.39       75.50     35.57 o 
  -4  19   7       12.14      141.40     38.77 o 
  -3  19   7        4.66      -22.57     28.27 o 
  -2  19   7       13.62       31.71     18.32 o 
  -1  19   7       11.70       24.62     18.11 o 
   0  19   7        6.51       22.07     19.16 o 
   1  19   7        1.63       -0.41     30.13 o 
   2  19   7       27.52       39.27     30.96 o 
   3  19   7        6.88      -20.18     31.51 o 
  -4  20   7       41.82       72.96     36.48 o 
  -3  20   7       30.17       49.10     30.80 o 
  -2  20   7      309.03      302.02     23.24 o 
  -1  20   7       93.29      109.97     19.21 o 
   0  20   7      289.50      276.02     22.82 o 
   1  20   7      199.04      212.34     41.76 o 
   2  20   7      188.36      195.95     47.61 o 
   3  20   7       67.84       75.81     35.06 o 
  -4  21   7        7.19      -19.37     34.09 o 
  -3  21   7       20.83       36.44     31.82 o 
  -2  21   7       28.48       26.68     20.55 o 
  -1  21   7       31.83       36.63     19.54 o 
   0  21   7        5.61      -12.75     18.53 o 
   1  21   7       24.43        2.16     52.39 o 
   2  21   7        5.68      -35.96     39.83 o 
   3  21   7        0.67       24.29     35.30 o 
  -3  22   7       12.76       -3.15     28.93 o 
  -2  22   7      230.94      197.20     24.03 o 
  -1  22   7        6.34        6.12     21.40 o 
   0  22   7      214.46      219.41     22.67 o 
   1  22   7       16.20      -13.46     31.35 o 
   2  22   7       64.87        4.19     34.96 o 
   3  22   7       31.61      -17.45     41.47 o 
  -3  23   7        2.30        9.14     29.38 o 
  -2  23   7        3.44        7.32     21.48 o 
  -1  23   7        2.67      -33.89     23.02 o 
   0  23   7       81.03      108.44     22.13 o 
   1  23   7        3.94       -5.80     33.43 o 
   2  23   7      156.67      175.90     90.09 o 
   3  23   7       24.31        9.22     48.96 o 
  -3  24   7        0.40       12.80     36.88 o 
  -2  24   7        3.67       17.16     22.70 o 
  -1  24   7       37.45       37.02     20.68 o 
   0  24   7       33.04       30.77     26.20 o 
   1  24   7       39.62       55.30     37.82 o 
   2  24   7       17.91      -10.40     54.33 o 
  -3  25   7       11.54       23.13     34.74 o 
  -2  25   7       46.74       16.60     23.15 o 
  -1  25   7      132.94      103.20     22.94 o 
   0  25   7      189.00      204.66     40.79 o 
   1  25   7       69.57       57.93     38.21 o 
   2  25   7       56.02       80.41     39.40 o 
  -3  26   7      120.92       84.09     34.45 o 
  -2  26   7        2.19        8.78     24.17 o 
  -1  26   7       29.90       37.81     22.50 o 
   0  26   7       10.73       38.60     27.32 o 
   1  26   7       20.33       37.61     38.14 o 
   2  26   7       19.43       64.31     60.90 o 
  -2  27   7       70.75       39.74     25.31 o 
  -1  27   7      148.29      164.16     29.37 o 
   0  27   7       79.64       46.64     29.20 o 
   1  27   7       95.73       77.08     59.79 o 
   2  27   7      163.25      138.86     43.34 o 
  -2  28   7       42.58       -8.36     26.58 o 
  -1  28   7        3.26       -0.86     23.18 o 
   0  28   7       48.48       22.07     47.43 o 
   1  28   7        2.66       13.19     40.16 o 
  -1  29   7      103.16       93.15     25.83 o 
   0  29   7        3.78      -13.56     30.00 o 
   1  29   7       97.72       90.83     44.38 o 
  -1  30   7       14.24       20.21     28.98 o 
   0  30   7        8.13      -24.28     30.03 o 
  -4   0   8       11.79       11.89     39.54 o 
  -2   0   8       77.66       75.01     32.58 o 
   0   0   8       85.98       59.35     37.02 o 
   2   0   8       23.41      -15.56     35.48 o 
  -4   1   8       17.37       13.29     26.86 o 
  -3   1   8       12.51       94.41     28.54 o 
  -2   1   8       71.59       75.32     25.44 o 
  -1   1   8      294.55      307.67     28.90 o 
   0   1   8       54.95       56.42     39.92 o 
   1   1   8      383.06      388.81     34.43 o 
   2   1   8        5.64       19.13     28.47 o 
   3   1   8       54.80       93.86     40.70 o 
  -4   2   8        1.65       -7.82     26.44 o 
  -3   2   8       85.04      101.83     27.12 o 
  -2   2   8       24.09        8.69     24.43 o 
  -1   2   8       25.16       55.41     25.87 o 
   0   2   8       40.80       47.20     23.97 o 
   1   2   8       17.86        3.89     25.77 o 
   2   2   8       73.44       74.03     43.93 o 
   3   2   8        1.46       15.76     35.67 o 
  -4   3   8        1.29       -2.78     26.58 o 
  -3   3   8      419.44      359.17     33.30 o 
  -2   3   8       30.40       39.72     23.70 o 
  -1   3   8      249.27      249.52     30.28 o 
   0   3   8       12.06       -4.62     23.59 o 
   1   3   8      177.00      198.64     28.80 o 
   2   3   8        4.65       25.12     24.15 o 
   3   3   8      157.03      167.33     42.15 o 
  -4   4   8        0.80      -12.73     38.67 o 
  -3   4   8       62.32       28.55     25.34 o 
  -2   4   8       94.59      105.63     27.63 o 
  -1   4   8        0.57       15.51     23.92 o 
   0   4   8      202.16      210.35     28.68 o 
   1   4   8        0.53       -2.01     25.19 o 
   2   4   8      164.71      157.79     29.00 o 
   3   4   8       19.89        4.54     37.80 o 
  -4   5   8       46.37       32.88     37.41 o 
  -3   5   8        7.64       -3.15     26.76 o 
  -2   5   8       29.25       63.89     39.25 o 
  -1   5   8       43.19       46.16     34.80 o 
   0   5   8        5.93       19.82     25.50 o 
   1   5   8       10.50       21.48     44.61 o 
   2   5   8        1.24      -10.02     25.28 o 
   3   5   8        6.71      -23.20     38.28 o 
  -4   6   8        7.74        7.26     27.03 o 
  -3   6   8        0.89       21.90     25.45 o 
  -2   6   8      215.04      169.84     27.07 o 
  -1   6   8        6.46       12.94     28.76 o 
   0   6   8      244.66      257.39     30.89 o 
   1   6   8       11.14       30.08     33.11 o 
   2   6   8       36.21       33.08     24.71 o 
   3   6   8       18.69       17.30     35.86 o 
  -4   7   8       11.85       36.54     29.40 o 
  -3   7   8       88.84       46.60     26.35 o 
  -2   7   8       24.52       80.12     26.21 o 
  -1   7   8       12.65       12.24     24.44 o 
   0   7   8        4.71       35.71     24.72 o 
   1   7   8       14.44       31.39     23.30 o 
   2   7   8       48.37       -9.95     26.82 o 
   3   7   8        0.47      -14.21     39.34 o 
  -4   8   8       37.89       74.60     28.76 o 
  -3   8   8       56.23       49.83     25.43 o 
  -2   8   8      249.04      245.65     30.33 o 
  -1   8   8       86.29       62.97     25.76 o 
   0   8   8      609.24      617.34     44.18 o 
   1   8   8       10.32       -9.96     34.22 o 
   2   8   8      134.55      180.86     42.05 o 
   3   8   8        1.26       16.63     39.63 o 
  -4   9   8        2.92       41.28     28.57 o 
  -3   9   8       18.98       17.50     25.82 o 
  -2   9   8        2.14       21.69     23.51 o 
  -1   9   8       33.28       25.65     25.26 o 
   0   9   8        1.36        6.56     33.54 o 
   1   9   8      246.22      210.66     56.84 o 
   2   9   8        2.52      -23.39     34.03 o 
   3   9   8       26.47       17.50     36.93 o 
  -4  10   8       48.56       74.17     42.29 o 
  -3  10   8        0.28       29.48     31.71 o 
  -2  10   8      130.05      155.65     57.03 o 
  -1  10   8       13.49       -0.26     43.26 o 
   0  10   8      137.36      194.74     28.87 o 
   1  10   8      102.98      127.50     37.41 o 
   2  10   8      182.90      177.57     35.72 o 
   3  10   8        0.03      -43.47     29.73 o 
  -4  11   8       12.62      -21.46     36.73 o 
  -3  11   8        0.02      -14.24     24.64 o 
  -2  11   8        1.53       36.35     23.65 o 
  -1  11   8        0.75      -30.92     21.62 o 
   0  11   8        2.45       22.43     20.01 o 
   1  11   8        3.31      -24.83     27.66 o 
   2  11   8        2.18       -2.53     79.80 o 
   3  11   8       17.07      -18.83     31.33 o 
  -4  12   8        0.19       -4.83     39.15 o 
  -3  12   8       16.39        3.08     27.73 o 
  -2  12   8       47.72       62.19     27.20 o 
  -1  12   8       73.74       57.63     20.98 o 
   0  12   8       81.54       51.01     22.21 o 
   1  12   8      129.39      123.55     31.92 o 
   2  12   8       55.64       52.85     31.82 o 
   3  12   8        9.48      -31.13     33.59 o 
  -4  13   8        0.14      -18.95     43.31 o 
  -3  13   8       23.18       48.42     42.44 o 
  -2  13   8        4.51       39.02     22.35 o 
  -1  13   8        3.96        3.32     20.22 o 
   0  13   8       17.06        1.47     20.98 o 
   1  13   8        7.18       33.35     23.33 o 
   2  13   8       21.74       43.45     44.80 o 
   3  13   8       24.37        7.22     34.53 o 
  -4  14   8        0.02      -14.69     38.57 o 
  -3  14   8       21.35       39.82     29.18 o 
  -2  14   8        3.51        3.50     22.50 o 
  -1  14   8        2.24       45.33     22.24 o 
   0  14   8        0.64      -18.27     20.70 o 
   1  14   8       51.28        8.77     24.51 o 
   2  14   8      160.02      150.34     36.64 o 
   3  14   8        0.78      -11.03     35.03 o 
  -4  15   8        5.32      -88.06     76.66 o 
  -3  15   8       33.27       36.37     29.78 o 
  -2  15   8        2.30      -13.22     28.78 o 
  -1  15   8      204.85      190.31     20.94 o 
   0  15   8       12.70      -12.56     23.59 o 
   1  15   8      394.15      475.38     43.82 o 
   2  15   8        7.58      -24.25     31.18 o 
   3  15   8       20.95       12.87     35.83 o 
  -3  16   8        5.90       21.03     28.63 o 
  -2  16   8       62.45       53.93     23.71 o 
  -1  16   8       12.04       26.32     19.14 o 
   0  16   8       68.97       55.95     22.93 o 
   1  16   8      112.37       88.34     35.60 o 
   2  16   8        3.09      -41.50     34.92 o 
   3  16   8        6.54       22.73     37.06 o 
  -3  17   8       51.92       95.48     29.83 o 
  -2  17   8       44.72       30.00     19.79 o 
  -1  17   8      223.52      241.66     23.27 o 
   0  17   8        6.34       26.46     20.46 o 
   1  17   8      241.21      343.91     73.85 o 
   2  17   8       65.22       42.82     52.01 o 
   3  17   8       85.22       51.27     39.48 o 
  -3  18   8        3.33       21.69     31.17 o 
  -2  18   8       72.93       28.19     20.26 o 
  -1  18   8       24.66       25.83     20.69 o 
   0  18   8       58.06       42.51     20.28 o 
   1  18   8       46.94       39.31     37.80 o 
   2  18   8        6.58      -18.97     73.85 o 
  -3  19   8       87.49       59.45     33.16 o 
  -2  19   8       11.52       14.22     21.17 o 
  -1  19   8       11.40       33.76     20.18 o 
   0  19   8        8.65       22.35     21.21 o 
   1  19   8       39.57       24.27     35.78 o 
   2  19   8        0.17        8.31     39.02 o 
  -3  20   8        6.70       33.48     33.19 o 
  -2  20   8        8.08       -0.40     21.51 o 
  -1  20   8        0.63       -8.97     20.71 o 
   0  20   8       47.24       49.06     22.70 o 
   1  20   8       16.18      -26.03     35.29 o 
   2  20   8       82.50      107.10     40.38 o 
  -2  21   8       11.79      -29.24     20.36 o 
  -1  21   8        0.23       -5.53     20.95 o 
   0  21   8       39.26       16.58     27.53 o 
   1  21   8       45.77      -26.24     36.40 o 
   2  21   8        2.57        4.06     39.98 o 
  -2  22   8       23.63        9.25     21.55 o 
  -1  22   8       20.05       22.14     22.22 o 
   0  22   8       41.65       45.88     28.70 o 
   1  22   8        2.32       14.76     36.29 o 
   2  22   8       10.10       61.79     46.06 o 
  -2  23   8       50.22       47.32     24.35 o 
  -1  23   8       31.33       46.63     25.02 o 
   0  23   8       46.93       64.94     35.36 o 
   1  23   8       54.98       35.34     38.74 o 
  -2  24   8       52.11       29.47     24.59 o 
  -1  24   8        0.51       20.93     23.56 o 
   0  24   8       73.63       31.49     30.63 o 
   1  24   8        2.27      -38.88     38.24 o 
  -1  25   8       32.06        9.54     24.52 o 
   0  25   8       10.88       10.98     31.61 o 
  -3   0   9        7.53       14.40     43.79 o 
  -1   0   9       77.37       59.93     39.15 o 
   1   0   9        7.01       21.36     40.99 o 
  -3   1   9       23.10       49.60     29.83 o 
  -2   1   9       45.68       56.52     27.44 o 
  -1   1   9       12.25        9.08     28.84 o 
   0   1   9       58.34       56.86     28.92 o 
   1   1   9        1.42       21.27     30.98 o 
   2   1   9       27.34      -25.28     29.54 o 
  -3   2   9       32.27       15.20     27.34 o 
  -2   2   9        2.08       16.74     27.14 o 
  -1   2   9       65.35       43.22     27.80 o 
   0   2   9       13.42       38.57     28.55 o 
   1   2   9       61.26       49.93     27.27 o 
   2   2   9        0.71      -16.09     29.47 o 
  -3   3   9        0.72      -24.17     26.73 o 
  -2   3   9        1.61       23.00     27.40 o 
  -1   3   9       13.58       -0.50     24.62 o 
   0   3   9        2.23       20.89     29.59 o 
   1   3   9        1.22      -18.45     27.74 o 
   2   3   9       83.53        7.21     28.97 o 
  -3   4   9        8.67       -4.43     29.19 o 
  -2   4   9        9.65       15.05     29.18 o 
  -1   4   9       20.03        9.37     26.27 o 
   0   4   9       30.28      -39.98     26.65 o 
   1   4   9        0.07        7.12     26.77 o 
   2   4   9        5.41      -10.90     30.27 o 
   3   4   9       32.12       12.86     45.63 o 
  -3   5   9       12.82        2.58     29.33 o 
  -2   5   9       10.42      -19.18     26.29 o 
  -1   5   9       31.63       17.92     43.69 o 
   0   5   9        2.68        4.77     27.22 o 
   1   5   9        6.69        5.18     29.14 o 
   2   5   9       49.25       79.50     31.35 o 
  -3   6   9        0.32      -21.96     27.24 o 
  -2   6   9       12.02      -14.40     27.98 o 
  -1   6   9        0.90        1.39     27.39 o 
   0   6   9       26.80      -10.42     29.00 o 
   1   6   9        0.70      -30.12     27.82 o 
   2   6   9      112.01       72.40     46.98 o 
  -3   7   9       20.35       52.38     30.32 o 
  -2   7   9       89.40      109.46     29.67 o 
  -1   7   9       46.11       69.66     27.78 o 
   0   7   9       13.07       31.82     30.24 o 
   1   7   9        7.06       -4.16     27.71 o 
   2   7   9        5.10      -26.87     42.63 o 
  -3   8   9        2.06       17.94     27.73 o 
  -2   8   9       24.93       53.46     27.68 o 
  -1   8   9       89.68      127.75     31.04 o 
   0   8   9       57.05      107.07     52.54 o 
   1   8   9      392.01      346.23     43.60 o 
   2   8   9        6.99       -6.38     40.89 o 
  -3   9   9        0.22        5.02     29.42 o 
  -2   9   9        4.32        0.33     29.07 o 
  -1   9   9       56.74       30.87     28.85 o 
   0   9   9       56.91       35.47     30.11 o 
   1   9   9      155.61      162.07     35.23 o 
   2   9   9       69.09       51.23     43.11 o 
  -3  10   9       24.30        2.88     31.49 o 
  -2  10   9       12.15       14.49     29.29 o 
  -1  10   9       25.61       56.44     27.82 o 
   0  10   9        7.17       24.40     27.72 o 
   1  10   9       18.97        6.85     43.84 o 
   2  10   9       23.78       43.60     43.89 o 
  -3  11   9        3.10       13.29     28.78 o 
  -2  11   9        0.56       14.79     29.38 o 
  -1  11   9        5.62       42.76     27.99 o 
   0  11   9        1.09       39.16     29.29 o 
   1  11   9       45.03       44.75     49.69 o 
   2  11   9       62.19       35.38     44.18 o 
  -3  12   9        1.44        8.80     46.59 o 
  -2  12   9        3.99        8.44     32.72 o 
  -1  12   9        0.26       53.16     28.81 o 
   0  12   9       15.89        4.65     30.51 o 
   1  12   9        8.31      -45.07     30.05 o 
   2  12   9        0.07      -66.99     44.66 o 
  -2  13   9       11.71       61.41     31.60 o 
  -1  13   9        6.80       40.80     29.39 o 
   0  13   9        3.03      -16.36     30.63 o 
   1  13   9        3.48      -33.16     42.73 o 
   2  13   9       55.11       26.20     49.59 o 
  -2  14   9        1.28        8.65     30.57 o 
  -1  14   9        0.50       -8.27     29.09 o 
   0  14   9        1.38       -5.21     28.05 o 
   1  14   9        0.39       34.12     50.85 o 
   2  14   9        9.38      -32.48     44.66 o 
  -2  15   9       16.00       63.67     36.01 o 
  -1  15   9       46.81       23.22     29.97 o 
   0  15   9       40.99       32.84     57.90 o 
   1  15   9       68.77      -57.71     42.53 o 
  -2  16   9        9.92       25.52     34.18 o 
  -1  16   9       50.65       81.64     35.77 o 
   0  16   9        1.10      -16.61     31.01 o 
   1  16   9        8.84       18.08     52.97 o 
  -2  17   9       35.84       35.88     36.93 o 
  -1  17   9        9.61       38.20     32.30 o 
   0  17   9       51.74       32.62     31.99 o 
   1  17   9        2.75        1.36     46.50 o 
  -1  18   9       24.31       62.07     36.73 o 
   0  18   9       55.53       11.22     28.67 o 
   1  18   9       15.25      -35.57     56.26 o 
  -1  19   9       29.47        2.75     28.68 o 
   0  19   9        2.47       -3.09     28.40 o 
   0   0  10       42.37       30.93     45.53 o 
  -1   1  10       10.55        9.03     31.88 o 
   0   1  10        3.96      -42.17     33.29 o 
   1   1  10        0.10      -19.93     35.00 o 
  -1   2  10        7.75      -11.51     32.70 o 
   0   2  10       24.87        0.71     32.56 o 
   1   2  10        5.16       10.47     33.27 o 
  -1   3  10        0.42       22.39     30.98 o 
   0   3  10       19.06      -25.94     35.43 o 
  -1   4  10       20.62       13.88     41.18 o 
   0   4  10        0.67        9.30     49.64 o 
  -1   5  10       25.04        5.37     30.82 o 
   0   5  10       15.84        3.48     32.24 o 
  -1   6  10        0.93       10.16     32.68 o 
   0   6  10       43.68       43.89     35.71 o 
  -1   7  10       44.51       47.29     32.67 o 
   0   7  10       22.14       49.94     36.08 o 
   0   8  10       32.70       70.28     49.20 o 
                                                 
